# Supplementary material for: Congruent microbiome signatures in fibrosis-prone autoimmune diseases: IgG4-related disease and systemic sclerosis
Source: Genome Med. 2021 Feb 28;13:35. doi: 10.1186/s13073-021-00853-7 (PMC7919092; doi:10.1186/s13073-021-00853-7)
Supplement: Supplementary file 1 — Additional file 1. Supplementary Tables. [file 13073_2021_853_MOESM1_ESM.xlsx]

## Sheet: Table S1
Subject information
Sample	Cohort	Sex	Age	RTX	Prednisone	OtherTreatment	activeDisease	disease_sub	Other_drugs
A298271	IgG4RD	Female	85	0	0	0	1
A589320	IgG4RD	Male	55	1	1	0	0
A213070	IgG4RD	Male	65	1	0	0	0
A381996	IgG4RD	Female	53	0	0	0	0
A509797	IgG4RD	Female	43	0	0	0	0
A759541	IgG4RD	Female	46	0	0	0	0
A254241	IgG4RD	Female	47	1	0	0	0
A240928	IgG4RD	Male	73	0	0	1	1		cyclophosphamide
A310875	IgG4RD	Male	43	0	1	0	1
A417048	IgG4RD	Female	57	1	0	0	1
A482815	IgG4RD	Female	34	0	0	0	1
A855334	IgG4RD	Male	34	0	0	0	0
A533397	IgG4RD	Male	66	0	1	0	0
A202208	IgG4RD	Female	66	0	0	0	1
A286364	IgG4RD	Female	67	0	0	0	0
A826012	IgG4RD	Female	70	1	0	0	0
A466063	IgG4RD	Female	63	0	0	0	0
A545009	IgG4RD	Male	78	0	1	0	0
A593595	IgG4RD	Female	48	0	0	1	1		etanercept
A747282	IgG4RD	Male	76	0	0	0	1
A427346	IgG4RD	Male	49	0	0	0	0
A611029	IgG4RD	Female	59	0	0	0	0
A228655	IgG4RD	Female	66	0	0	0	0
A446040	IgG4RD	Male	49	0	0	0	0
A161274	IgG4RD	Female	55	0	0	0	0
A546352	IgG4RD	Female	29	0	0	0	0
A697895	IgG4RD	Male	70	1	0	0	0
A769261	IgG4RD	Female	71	1	0	0	0
A281282	IgG4RD	Male	49	0	0	0	0
A601459	IgG4RD	Female	79	0	0	0	0
A746052	IgG4RD	Male	58	1	0	0	0
A760058	IgG4RD	Male	66	0	0	0	0
A860875	IgG4RD	Female	50	1	1	0	0
A924580	IgG4RD	Female	72	0	0	0	0
A496106	IgG4RD	Female	77	0	0	0	1
A213960	IgG4RD	Female	55	0	0	0	0
A471776	IgG4RD	Female	38	0	0	0	0
A724009	IgG4RD	Male	65	1	0	0	0
A222710	IgG4RD	Male	75	0	0	0	1
A402858	IgG4RD	Male	66	0	0	0	0
A209698	IgG4RD	Male	23	0	0	0	1
A580999	IgG4RD	Male	52	1	0	0	0
A871334	IgG4RD	Male	63	0	0	0	0
A168183	IgG4RD	Male	43	0	0	0	1
A995330	IgG4RD	Male	84	1	0	0	0
A492443	IgG4RD	Male	40	0	0	0	1
A706751	IgG4RD	Female	67	0	0	0	0
A521436	IgG4RD	Female	59	1	1	0	0
A352270	IgG4RD	Male	70	1	0	0	0
A116110	IgG4RD	Female	55	0	0	0	0
A138566	IgG4RD	Male	58	1	0	0	0
A520833	IgG4RD	Male	66	0	0	0	0
A201949	IgG4RD	Male	59	1	0	0	0
A184200	IgG4RD	Female	57	0	1	0	0
A854501	IgG4RD	Female	73	0	0	0	0
A448895	IgG4RD	Female	64	0	0	0	0
A378444	IgG4RD	Male	68	0	0	0	0
A792131	IgG4RD	Male	69	0	0	1	0		cyclophosphamide
A894052	SSc	Female	69	0	0	0		limited cutaneous
A352553	SSc	Male	46	0	0	0		diffuse cutaneous
A789667	SSc	Female	74	0	0	1		diffuse cutaneous	hydroxychloroquine
A188547	SSc	Female	76	0	0	1		diffuse cutaneous	mycophenolate mofetil
A938601	SSc	Female	49	0	1	1		limited cutaneous	mycophenolate mofetil
A396364	SSc	Female	56	0	0	0		diffuse cutaneous
A464796	SSc	Female	49	0	0	1		limited cutaneous	methotrexate
A765651	SSc	Female	55	0	0	1		diffuse cutaneous	mycophenolate mofetil
A745843	SSc	Male	41	0	0	1		diffuse cutaneous	mycophenolate mofetil
A312879	SSc	Female	50	0	0	0		diffuse cutaneous
A800784	SSc	Female	59	0	0	0		limited cutaneous
A410003	SSc	Female	73	0	0	0		limited cutaneous
A165483	SSc	Female	67	0	0	1		limited cutaneous	mycophenolate mofetil
A533883	SSc	Female	27	0	0	1		limited cutaneous	methotrexate
A713884	SSc	Female	73	0	0	0		limited cutaneous
A353750	SSc	Female	42	0	1	1		limited cutaneous	mycophenolate mofetil
A812793	SSc	Male	71	0	1	1		diffuse cutaneous	mycophenolate mofetil
A953595	SSc	Male	63	0	1	1		limited cutaneous	mycophenolate mofetil
A307649	SSc	Female	68	0	1	0		diffuse cutaneous
A392236	SSc	Female	68	0	0	0		limited cutaneous
A396728	SSc	Female	70	0	1	0		overlap scleroderma
A971347	SSc	Female	58	0	1	1		limited cutaneous	mycophenolate mofetil, hydroxychloroquine
A467561	SSc	Female	51	0	0	0		limited cutaneous
A278203	SSc	Female	41	0	0	0		limited cutaneous
A895489	SSc	Female	57	0	0	0		sine scleroderma
A316930	SSc	Female	52	0	1	0		overlap scleroderma
A298920	SSc	Female	47	0	0	0		sine scleroderma
A780226	SSc	Female	76	0	1	1		limited cutaneous	azithioprine
A134518	SSc	Female	52	0	1	1		limited cutaneous	hydroxychloroquine
A414420	SSc	Female	50	0	0	0		sine scleroderma
A133260	SSc	Male	65	0	0	1		diffuse cutaneous	mycophenolate mofetil
A104679	SSc	Female	61	0	0	1		limited cutaneous	mycophenolate mofetil
A392838	SSc	Female	50	0	0	1		diffuse cutaneous	methotrexate
A680632	SSc	Female	62	0	0	1		sine scleroderma	mycophenolate mofetil
A457255	SSc	Female	80	0	0	0		limited cutaneous
A536053	SSc	Female	37	0	0	0		limited cutaneous
A543035	SSc	Male	29	0	1	1		diffuse cutaneous	mycophenolate mofetil
A450804	SSc	Female	46	0	1	0		diffuse cutaneous
A860027	SSc	Female	57	0	0	0		diffuse cutaneous
A700355	SSc	Female	76	0	0	0		limited cutaneous
A531979	SSc	Female	48	0	0	0		limited cutaneous
A455604	SSc	Female	74	0	1	0		overlap scleroderma
A259047	SSc	Male	53	0	0	1		diffuse cutaneous	mycophenolate mofetil
A264611	SSc	Female	57	0	1	1		limited cutaneous	methotrexate
A348088	SSc	Female	58	0	0	0		limited cutaneous
A481067	SSc	Female	49	0	0	1		diffuse cutaneous	mycophenolate mofetil
A213537	SSc	Male	60	0	0	0		diffuse cutaneous
A567913	SSc	Female	38	0	1	1		diffuse cutaneous	Methotrexate
A289757	SSc	Female	64	0	0	0		limited cutaneous
A988617	SSc	Female	69	0	0	0		limited cutaneous
A743858	SSc	Female	70	0	0	0		limited cutaneous
A550214	SSc	Female	51	0	0	0		limited cutaneous
A996614	SSc	Female	66	0	0	0		sine scleroderma
A427060	SSc	Female	54	0	0	1		limited cutaneous	mycophenolate mofetil
A958917	SSc	Female	70	0	0	0		diffuse cutaneous
A740475	SSc	Female	49	0	0	0		limited cutaneous
A423382	SSc	Male	67	0	1	0		limited cutaneous
A897677	SSc	Female	60	0	1	1		diffuse cutaneous	mycophenolate mofetil
A318734	SSc	Female	48	0	0	1		diffuse cutaneous	mycophenolate mofetil
A653846	SSc	Female	69	0	0	1		overlap scleroderma	hydroxychloroquine
A397475	SSc	Female	36	0	0	0		diffuse cutaneous
A376303	SSc	Female	39	0	0	0		diffuse cutaneous
A708063	SSc	Female	56	0	0	0		diffuse cutaneous
A734714	SSc	Male	65	0	1	1		diffuse cutaneous	mycophenolate mofetil
A192084	SSc	Female	59	0	0	0		diffuse cutaneous
A868048	SSc	Male	69	0	1	1		diffuse cutaneous	mycophenolate mofetil
A756782	SSc	Female	36	0	1	1		limited cutaneous	hydroxychloroquine
A771637	SSc	Female	79	0	0	1		overlap scleroderma	methotrexate
A114134	SSc	Female	68	0	1	1		diffuse cutaneous	methotrexate
A291102	SSc	Female	58	0	0	1		limited cutaneous	mycophenolate mofetil
A719782	SSc	Female	40	0	0	0		sine scleroderma
A141311	SSc	Female	20	0	0	1		diffuse cutaneous	mycophenolate mofetil
A924045	SSc	Male	45	0	0	0		diffuse cutaneous
A947573	SSc	Female	65	0	0	0		limited cutaneous
A511355	SSc	Female	43	0	0	1		diffuse cutaneous	abatacept
A443183	SSc	Female	62	0	0	1		diffuse cutaneous	abatacept
A795580	SSc	Male	56	0	0	1		diffuse cutaneous	mycophenolate mofetil
A107365	SSc	Female	55	0	0	1		limited cutaneous	methotrexate, tocilizumab
A267200	SSc	Male	74	0	0	0		diffuse cutaneous
A964235	SSc	Female	50	1	1	0		diffuse cutaneous	rituximab
A402165	SSc	Male	67	0	1	1		diffuse cutaneous	methotrexate
A743831	SSc	Female	58	0	0	1		diffuse cutaneous	mycophenolate mofetil, hydroxychloroquine
A543759	SSc	Female	56	0	0	0		limited cutaneous
A916134	SSc	Female	42	0	0	0		sine scleroderma
A329027	SSc	Female	48	0	1	1		diffuse cutaneous	mycophenolate mofetil
A581254	SSc	Female	61	0	1	1		limited cutaneous	hydroxychloroquine, abatacept
A204692	SSc	Female	63	0	1	0		limited cutaneous
A911749	SSc	Female	53	0	1	1		limited cutaneous	methotrexate, hydroxychloroquine
A134925	SSc	Male	53	0	0	1		diffuse cutaneous	mycophenolate mofetil
A415196	SSc	Female	72	0	0	0		limited cutaneous
A698204	Controls	Female	42	0	0	0
A134593	Controls	Male	50	0	0	0
A719069	Controls	Female	50	0	0	0
A294594	Controls	Male	63	0	0	0
A180513	Controls	Male	64	0	0	0
A766831	Controls	Male	54	0	0	0
A168639	Controls	Male	47	0	0	0
A645533	Controls	Female	60	0	0	0
A672934	Controls	Female	64	0	0	0
A199661	Controls	Female	60	0	0	0
A471084	Controls	Female	49	0	0	0
A224462	Controls	Female	50	0	0	0
A378747	Controls	Female	61	0	0	0
A971192	Controls	Female	56	0	0	0
A276727	Controls	Male	62	0	0	0
A224801	Controls	Female	54	0	0	0
A817147	Controls	Male	62	0	0	0
A742859	Controls	Female	46	0	0	0
A811325	Controls	Male	71	0	0	0
A218019	Controls	Female	66	0	0	0
A396688	Controls	Female	48	0	0	0
A332902	Controls	Female	58	0	0	0
A465694	Controls	Male	66	0	0	0
A406812	Controls	Female	52	0	0	0
A324883	Controls	Female	50	0	0	0
A750085	Controls	Female	50	0	0	0
A775560	Controls	Female	61	0	0	0
A760381	Controls	Male	54	0	0	0
A707359	Controls	Female	61	0	0	0
A980816	Controls	Male	68	0	0	0
A403015	Controls	Male	59	0	0	0
A975399	Controls	Male	70	0	0	0
A816638	Controls	Male	51	0	0	0
A927336	Controls	Female	61	0	0	0
A665667	Controls	Female	45	0	0	0
A485811	Controls	Female	55	0	0	0
A717506	Controls	Male	55	0	0	0
A972723	Controls	Female	57	0	0	0
A347002	Controls	Male	53	0	0	0
A289158	Controls	Female	61	0	0	0
A716959	Controls	Female	55	0	0	0
A483653	Controls	Male	62	0	0	0
A962415	Controls	Female	66	0	0	0
A891697	Controls	Female	55	0	0	0
A808329	Controls	Male	72	0	0	0
A494551	Controls	Female	50	0	0	0
A801046	Controls	Female	61	0	0	0
A679816	Controls	Female	64	0	0	0
A551136	Controls	Male	57	0	0	0
A968282	Controls	Male	71	0	0	0
A754385	Controls	Female	49	0	0	0
A433849	Controls	Male	53	0	0	0
A169433	Controls	Female	54	0	0	0
A861004	Controls	Male	63	0	0	0
A254303	Controls	Female	57	0	0	0
A476315	Controls	Male	61	0	0	0
A144810	Controls	Male	55	0	0	0
A328123	Controls	Female	78	0	0	0
A514060	Controls	Female	58	0	0	0
A818684	Controls	Female	66	0	0	0
A139892	Controls	Female	73	0	0	0
A492093	Controls	Male	50	0	0	0
A280892	Controls	Male	56	0	0	0
A932088	Controls	Female	57	0	0	0
A122398	Controls	Female	49	0	0	0
A470956	Controls	Female	51	0	0	0
A844234	Controls	Female	67	0	0	0
A579834	Controls	Female	49	0	0	0
A272125	Controls	Female	46	0	0	0
A837535	Controls	Female	67	0	0	0
A580056	Controls	Female	50	0	0	0
A331587	Controls	Male	74	0	0	0
A947785	Controls	Female	46	0	0	0
A317688	Controls	Female	66	0	0	0
A861980	Controls	Female	57	0	0	0
A765510	Controls	Female	50	0	0	0
A669857	Controls	Male	66	0	0	0
A908095	Controls	Female	64	0	0	0
A574595	Controls	Female	79	0	0	0
A199794	Controls	Female	41	0	0	0
A924997	Controls	Male	76	0	0	0
A312554	Controls	Male	56	0	0	0
A251827	Controls	Female	47	0	0	0
A839163	Controls	Male	69	0	0	0
A735234	Controls	Female	53	0	0	0
A821113	Controls	Female	59	0	0	0
A379167	Controls	Female	61	0	0	0
A350336	Controls	Female	71	0	0	0
A599501	Controls	Female	56	0	0	0
A248895	Controls	Male	67	0	0	0
A421937	Controls	Female	58	0	0	0
A233182	Controls	Female	72	0	0	0
A586461	Controls	Female	40	0	0	0
A955236	Controls	Female	55	0	0	0
A151556	Controls	Female	70	0	0	0
A732934	Controls	Female	50	0	0	0
A675934	Controls	Female	50	0	0	0
A952386	Controls	Male	50	0	0	0
A313526	Controls	Female	54	0	0	0
A665848	Controls	Male	56	0	0	0
A571244	Controls	Female	59	0	0	0
A137250	Controls	Male	61	0	0	0
A889052	Controls	Female	41	0	0	0
A640682	Controls	Female	63	0	0	0
A945367	Controls	Male	51	0	0	0
A888564	Controls	Male	76	0	0	0
A574818	Controls	Male	52	0	0	0
A376464	Controls	Male	51	0	0	0
A313995	Controls	Female	50	0	0	0
A720892	Controls	Female	63	0	0	0
A817904	Controls	Female	55	0	0	0
A472574	Controls	Female	60	0	0	0
A289402	Controls	Male	59	0	0	0
A265933	Controls	Male	64	0	0	0
A599874	Controls	Female	61	0	0	0
A306178	Controls	Female	51	0	0	0
A199576	Controls	Female	53	0	0	0
A104865	Controls	Female	50	0	0	0
A716196	Controls	Female	50	0	0	0
A878184	Controls	Female	51	0	0	0
A877497	Controls	Female	60	0	0	0
A534600	Controls	Female	51	0	0	0
A519997	Controls	Female	41	0	0	0
A510642	Controls	Female	76	0	0	0
A658805	Controls	Female	51	0	0	0
A570633	Controls	Female	64	0	0	0
A227073	Controls	Male	51	0	0	0
A903285	Controls	Female	71	0	0	0
A416004	Controls	Female	59	0	0	0
A641275	Controls	Female	58	0	0	0
A596264	Controls	Male	59	0	0	0
A553063	Controls	Female	53	0	0	0
A141058	Controls	Female	50	0	0	0
A359477	Controls	Female	43	0	0	0
A904115	Controls	Male	52	0	0	0
A185982	Controls	Female	54	0	0	0
A911685	Controls	Male	45	0	0	0
A632665	Controls	Male	55	0	0	0
A194498	Controls	Male	51	0	0	0
A710309	Controls	Female	59	0	0	0
A916510	Controls	Female	58	0	0	0
A991523	Controls	Male	67	0	0	0
A327043	Controls	Female	72	0	0	0
A641111	Controls	Female	50	0	0	0
A794143	Controls	Female	63	0	0	0
A309687	Controls	Male	50	0	0	0
A488672	Controls	Female	57	0	0	0
A839682	Controls	Female	77	0	0	0
A341589	Controls	Female	60	0	0	0
A694677	Controls	Female	45	0	0	0
A396369	Controls	Female	56	0	0	0
A633404	Controls	Male	59	0	0	0
A652409	Controls	Male	48	0	0	0
A169536	Controls	Male	53	0	0	0
A954266	Controls	Female	61	0	0	0
A504393	Controls	Male	70	0	0	0
A621201	Controls	Male	61	0	0	0
A644504	Controls	Male	50	0	0	0
A223448	Controls	Male	50	0	0	0
A776799	Controls	Male	67	0	0	0
A120695	Controls	Female	57	0	0	0
A624467	Controls	Female	61	0	0	0
A919339	Controls	Male	54	0	0	0
A125971	Controls	Female	58	0	0	0
A118642	Controls	Female	77	0	0	0

## Sheet: Table S2
Alpha diversity analysis
Model	Covariate	Beta Coefficient	P	FDR
IgG4-RD compared to Controls	Cohort_IgG4RD	-0.24765	0.008717	0.061016
	Treatment_Other	0.438969	0.149346	0.384382
	Treatment_Prednisone	0.232128	0.384684	0.538558
	Treatment_RTX	0.011251	0.945881	0.945881
	Treatment_RTX+Prednisone	-0.42156	0.164735	0.384382
	Age	-0.00357	0.292517	0.511906
	Sex_Male	-0.03096	0.661387	0.771618
SSc compared to Controls	Cohort_SSc	-0.06964	0.403842	0.523464
	Treatment_Other	-0.09642	0.412056	0.523464
	Treatment_Prednisone	-0.08656	0.644866	0.644866
	Treatment_Prednisone+Other	-0.49008	0.000173	0.001211
	Treatment_RTX+Prednisone	-0.4118	0.372453	0.523464
	Age	-0.0032	0.264337	0.523464
	Sex_Male	-0.04887	0.448683	0.523464
IgG4-RD stratified by disease activity compared to Controls (other covariates not shown)	IgG4RD_Inactive	-0.27661	0.007858	0.0628621
	IgG4RD_Active	-0.16364	0.295619	0.504347
SSc stratified by disease group compared to Controls (other covariates not shown)	lcSSc	-0.03674	0.710673	0.727091
	dcSSc	-0.1154	0.291286	0.582572
	ssSSc	-0.06227	0.727091	0.727091
	osSSc	0.305763	0.242518	0.582572
IgG4-RD inactive disease status compared to IgG4-RD active disease status	IgG4RD_Active	0.125777	0.541	0.913

## Sheet: Table S3
PERMANOVA analysis of beta diversity
	R2	p-value	adjusted p-value
Cohort	0.036411	0.000999	0.003996
Treatment Information	0.019365	0.015984	0.025308
Sex	0.004776	0.018981	0.025308
Age	0.003482	0.244755	0.244755
PERMANOVA analysis of beta diversity within IgG4-RD cohort
	R2	p-value	adjusted p-value
activeDisease	0.00977463	0.999001	0.999001
TreatmentInfo	0.0605685	0.897103	0.999001
Sex	0.0150278	0.719281	0.999001
Age	0.0285309	0.012987	0.0519481

## Sheet: Table S4
Phylum and species differential abundance analysis
Taxa Level	Feature	IgG4RD Beta coefficient	IgG4RD FDR	SSc Beta coefficient	SSc FDR
Phylum level	Bacteroidetes	-0.311326	0.000135192	-0.27227	0.00120569
	Firmicutes	0.0419549	0.288947	0.068011	0.060599
	Cyanobacteria	-0.276202	0.160547	-0.32274	0.0888585
	Actinobacteria	0.229316	0.146958	0.118323	0.608602
	Spirochaetes	0.144793	0.421877	0.110852	0.608602
	Proteobacteria	-0.175505	0.424466	0.173288	0.608602
	Archaea	-0.0028301	0.947534	-0.04223	0.608602
	Fibrobacteres	-0.012178	0.424466	-0.01032	0.636687
	Euryarchaeota	-0.173141	0.424466	-0.09666	0.724053
	Tenericutes	-0.0791174	0.424466	-0.0433	0.724053
	Verrucomicrobia	-0.606327	0.114109	-0.05523	0.89507
	Fusobacteria	-0.0191402	0.718942	0.010404	0.89507
	Synergistetes	-0.0115773	0.885871	0.006188	0.900951
Species level	MSP 082, Ruminococcus sp. DSM 100440	0.929672	1.93e-06	0.611531	0.000901	Concordant differential abundance in IgG4-RD and SSc
	MSP 163, Eggerthella lenta	0.70186	0.000184	0.838194	5.39e-07	Concordant differential abundance in IgG4-RD and SSc
	MSP 028, [Clostridium] innocuum	0.647683	0.000432	0.993693	1.38e-09	Concordant differential abundance in IgG4-RD and SSc
	MSP 216, Alistipes obesi	-0.68345	0.000569	-0.78465	1.03e-05	Concordant differential abundance in IgG4-RD and SSc
	MSP 096, [Clostridium] scindens	0.707196	0.001128	0.754231	0.000115	Concordant differential abundance in IgG4-RD and SSc
	MSP 378, Firmicutes	-0.57572	0.001128	-0.60128	0.000147	Concordant differential abundance in IgG4-RD and SSc
	MSP 084, Alistipes putredinis	-0.9948	0.001128	-0.40059	0.168476
	MSP 017, Bacteroides uniformis	-0.70073	0.001376	-0.05504	0.822277
	MSP 234, Faecalibacterium	-0.62237	0.001492	-0.83617	3.68e-06	Concordant differential abundance in IgG4-RD and SSc
	MSP 090, Firmicutes	-0.53863	0.001492	-0.53296	0.000676	Concordant differential abundance in IgG4-RD and SSc
	MSP 416, Veillonella atypica	0.361744	0.001492	0.128475	0.23909
	MSP 059, Anaerostipes caccae	0.45845	0.001576	0.436791	0.001176	Concordant differential abundance in IgG4-RD and SSc
	MSP 237, Lactobacillus salivarius	0.415885	0.001583	0.646527	1.35e-07	Concordant differential abundance in IgG4-RD and SSc
	MSP 263, Firmicutes	-0.6169	0.001583	-0.57548	0.001674	Concordant differential abundance in IgG4-RD and SSc
	MSP 362, Veillonella dispar	0.414031	0.002563	0.237739	0.071756
	MSP 227, Streptococcus mutans	0.355542	0.002808	0.483591	1.03e-05	Concordant differential abundance in IgG4-RD and SSc
	MSP 316, Bifidobacterium dentium	0.354773	0.003383	0.429286	0.000115	Concordant differential abundance in IgG4-RD and SSc
	MSP 102, Firmicutes	-0.6033	0.004325	-0.33167	0.101338
	MSP 265, Streptococcus parasanguinis	0.53646	0.004757	0.95373	5.42e-08	Concordant differential abundance in IgG4-RD and SSc
	MSP 208, Tannerella sp. 6_1_58FAA_CT1	-0.40317	0.004904	-0.29079	0.034398	Concordant differential abundance in IgG4-RD and SSc
	MSP 008, [Clostridium] clostridioforme	0.670056	0.006581	0.83298	0.000207	Concordant differential abundance in IgG4-RD and SSc
	MSP 248, Oscillibacter sp. ER4	-0.69234	0.006607	-0.52581	0.033728	Concordant differential abundance in IgG4-RD and SSc
	MSP 022, Bacteroides caccae	-0.6545	0.006607	-0.31921	0.169297
	MSP 027, Bacteroides vulgatus	-0.48819	0.006607	-0.23331	0.18028
	MSP 074, Firmicutes	-0.60872	0.007707	-0.72671	0.000602	Concordant differential abundance in IgG4-RD and SSc
	MSP 325, Firmicutes	-0.34288	0.007779	-0.24392	0.05053
	MSP 034, Blautia wexlerae	0.410137	0.008005	0.409404	0.005347	Concordant differential abundance in IgG4-RD and SSc
	MSP 131, Eubacterium ramulus	-0.61659	0.008005	-0.05063	0.852751
	MSP 045, [Ruminococcus] gnavus	0.638242	0.010733	0.909474	9.24e-05	Concordant differential abundance in IgG4-RD and SSc
	MSP 097, Gemmiger formicilis	-0.61731	0.012051	-0.26594	0.260659
	MSP 310, Firmicutes	-0.63787	0.013585	-0.75869	0.001458	Concordant differential abundance in IgG4-RD and SSc
	MSP 299, Firmicutes	-0.57756	0.015966	-0.51869	0.024106	Concordant differential abundance in IgG4-RD and SSc
	MSP 158, Firmicutes	-0.44972	0.016985	-0.41509	0.021043	Concordant differential abundance in IgG4-RD and SSc
	MSP 222, Veillonella parvula	0.429925	0.017052	0.381455	0.0285	Concordant differential abundance in IgG4-RD and SSc
	MSP 326, Faecalibacterium	-0.49248	0.017295	-0.41625	0.034398	Concordant differential abundance in IgG4-RD and SSc
	MSP 229, Faecalibacterium prausnitzii	-0.5474	0.019341	-0.62305	0.004555	Concordant differential abundance in IgG4-RD and SSc
	MSP 079, Coprococcus eutactus	-0.41053	0.019341	-0.44721	0.006875	Concordant differential abundance in IgG4-RD and SSc
	MSP 246, Bacteroidetes	-0.31669	0.019341	-0.21544	0.093154
	MSP 016, Blautia producta	0.42553	0.021786	0.66361	0.000115	Concordant differential abundance in IgG4-RD and SSc
	MSP 275, Lactobacillus gasseri	0.350855	0.021786	0.541262	0.000115	Concordant differential abundance in IgG4-RD and SSc
	MSP 211, Firmicutes	-0.3851	0.021786	-0.3987	0.011994	Concordant differential abundance in IgG4-RD and SSc
	MSP 068, Firmicutes	-0.54034	0.021786	-0.47724	0.034398	Concordant differential abundance in IgG4-RD and SSc
	MSP 038, Firmicutes	0.550612	0.022017	0.962883	1.33e-05	Concordant differential abundance in IgG4-RD and SSc
	MSP 129, Dorea longicatena	-0.59251	0.024096	-0.15457	0.568672
	MSP 078, Barnesiella intestinihominis	-0.5082	0.024498	-0.57262	0.007584	Concordant differential abundance in IgG4-RD and SSc
	MSP 319, Lachnospiraceae bacterium TF01-11	-0.34445	0.027783	-0.25449	0.091104
	MSP 083, Firmicutes	-0.6194	0.027783	-0.40763	0.131991
	MSP 015, [Clostridium] bolteae	0.457203	0.028146	0.695657	0.00028	Concordant differential abundance in IgG4-RD and SSc
	MSP 396, Firmicutes	-0.39308	0.02913	-0.36511	0.034398	Concordant differential abundance in IgG4-RD and SSc
	MSP 217, Gemmiger	-0.34765	0.029837	-0.21819	0.162794
	MSP 203, Erysipelatoclostridium ramosum	0.451136	0.032855	0.824591	2.14e-05	Concordant differential abundance in IgG4-RD and SSc
	MSP 375, Streptococcus vestibularis	0.309414	0.033373	0.653839	1.19e-06	Concordant differential abundance in IgG4-RD and SSc
	MSP 073, Klebsiella oxytoca	0.162815	0.033373	0.136726	0.064757
	MSP 278, Firmicutes	-0.38996	0.033373	-0.225	0.210175
	MSP 424, Firmicutes	-0.30498	0.034087	-0.24155	0.082904
	MSP 123, Faecalibacterium prausnitzii	-0.47586	0.038531	-0.481	0.031663	Concordant differential abundance in IgG4-RD and SSc
	MSP 394, Firmicutes	-0.18403	0.041237	-0.10042	0.246233
	MSP 030, Parabacteroides merdae	-0.49614	0.047257	0.101769	0.687112
	MSP 457, Firmicutes	-0.32635	0.051397	-0.49943	0.001161
	MSP 244, Sutterella sp. KLE1602	-0.36883	0.051953	-0.01056	0.963742
	MSP 162, Ruminococcus lactaris	-0.54232	0.052803	-0.50144	0.060678
	MSP 039, Firmicutes	-0.40936	0.05391	-0.73877	0.000134
	MSP 380, Firmicutes	-0.36421	0.054936	-0.44386	0.013005
	MSP 161, Firmicutes	-0.40826	0.055672	-0.32417	0.110715
	MSP 285, Firmicutes	-0.38189	0.055672	-0.23987	0.216223
	MSP 178, Alistipes shahii	-0.53509	0.055963	-0.57508	0.033991
	MSP 127, Bacteroides congonensis	-0.17006	0.055963	-0.16248	0.057837
	MSP 346, Lachnoclostridium sp. SNUG30386	-0.36914	0.057874	-0.47217	0.010419
	MSP 099, Firmicutes	-0.35211	0.05973	-0.36582	0.044085
	MSP 153, Firmicutes	-0.36464	0.05973	-0.30138	0.106758
	MSP 300, Actinobacteria	-0.46425	0.05973	0.049877	0.85612
	MSP 235, Lactobacillus fermentum	0.207428	0.060689	0.379466	0.000207
	MSP 179, Firmicutes	0.1559	0.060689	0.177304	0.030838
	MSP 004, Bacteroides ovatus	-0.41051	0.060689	-0.02648	0.909738
	MSP 011, Parabacteroides distasonis	-0.38331	0.067153	-0.22833	0.260659
	MSP 213, Firmicutes	-0.3889	0.067718	-0.34557	0.092583
	MSP 112, Clostridium perfringens	0.147647	0.068162	0.166657	0.034398
	MSP 221, Cyanobacteria	-0.23575	0.068162	-0.19077	0.129852
	MSP 189, Firmicutes	-0.32743	0.068162	-0.20431	0.245227
	MSP 005, Prevotella copri	-0.46231	0.069838	-0.44765	0.071756
	MSP 267, Firmicutes	-0.28131	0.071704	-0.28829	0.058393
	MSP 056, Firmicutes	-0.4331	0.073594	-0.61896	0.007721
	MSP 321, Proteobacteria	-0.12709	0.073594	-0.14972	0.032217
	MSP 029, Akkermansia muciniphila	-0.52472	0.074492	-0.24529	0.406218
	MSP 224, [Clostridium] symbiosum	0.301422	0.074625	0.616215	0.000115
	MSP 302, Oscillibacter	-0.20143	0.074625	-0.18585	0.092583
	MSP 311, Proteobacteria	-0.18277	0.076083	-0.19374	0.057567
	MSP 094, Eubacterium sp. 3_1_31	0.334189	0.07717	0.785414	1.03e-05
	MSP 182, Firmicutes	-0.38496	0.077822	-0.65173	0.001674
	MSP 122, Firmicutes	0.391667	0.078969	0.60466	0.005058
	MSP 207, Firmicutes	-0.25552	0.081769	-0.31655	0.030895
	MSP 149, Firmicutes	-0.3655	0.085136	-0.59652	0.003485
	MSP 454, Streptococcus anginosus	0.110354	0.090168	0.123956	0.055797
	MSP 054, Firmicutes	-0.43192	0.090168	-0.47802	0.057837
	MSP 190, Firmicutes	-0.33038	0.090168	-0.36556	0.057837
	MSP 230, Faecalibacterium prausnitzii	-0.0897	0.090168	-0.05326	0.313748
	MSP 389, Firmicutes	-0.23002	0.091526	-0.12286	0.373614
	MSP 257, Firmicutes	-0.19062	0.094879	-0.23186	0.040377
	MSP 347, Adlercreutzia equolifaciens	-0.29775	0.094879	-0.22988	0.194615
	MSP 035, Ruminococcus bicirculans	-0.40715	0.097739	-0.61091	0.010542
	MSP 255, Firmicutes	-0.32778	0.097762	-0.38487	0.05053
	MSP 423, Alistipes	-0.14423	0.109287	-0.14343	0.105899
	MSP 166, Firmicutes	-0.30898	0.110517	-0.17789	0.362901
	MSP 142, Firmicutes	-0.23825	0.110517	-0.11827	0.42651
	MSP 143, Roseburia hominis	-0.31334	0.110517	-0.10917	0.609093
	MSP 001, Bacteroides cellulosilyticus	-0.38785	0.11182	-0.23761	0.336521
	MSP 115, Firmicutes	-0.12594	0.11182	-0.04205	0.622026
	MSP 314, Streptococcus salivarius	0.181992	0.114465	0.370712	0.000778
	MSP 041, Firmicutes	-0.35097	0.117717	-0.44567	0.045481
	MSP 120, Firmicutes	-0.37754	0.117717	-0.42278	0.078707
	MSP 088, Sutterella wadsworthensis	-0.23687	0.119232	-0.2663	0.078707
	MSP 067, Firmicutes	-0.39592	0.120062	-0.46323	0.068142
	MSP 240, Firmicutes	-0.22709	0.121816	-0.22982	0.114735
	MSP 013, Bacteroides stercoris	-0.42869	0.121816	-0.39005	0.162794
	MSP 253, Oscillibacter sp. KLE 1745	-0.205	0.126062	-0.06472	0.658046
	MSP 191, Firmicutes	-0.39666	0.126262	-0.23692	0.373614
	MSP 194, Tidjanibacter massiliensis	-0.15414	0.130754	-0.08636	0.406218
	MSP 148, Lachnospira pectinoschiza	-0.34278	0.130851	-0.26489	0.245227
	MSP 272, Streptococcus thermophilus	0.350394	0.139611	0.220755	0.362901
	MSP 121, Firmicutes	-0.27143	0.141324	0.131671	0.493584
	MSP 031, Bacteroides massiliensis	-0.22063	0.161399	-0.18775	0.23217
	MSP 021, [Eubacterium] rectale	-0.37451	0.162201	-0.48747	0.067288
	MSP 146, Flavonifractor plautii	0.251801	0.162201	0.241308	0.179449
	MSP 156, Firmicutes	-0.29037	0.162201	-0.22998	0.265902
	MSP 171, Gemmiger	-0.25176	0.16344	-0.15733	0.393076
	MSP 202, Faecalibacterium prausnitzii	-0.32742	0.165129	-0.40817	0.08219
	MSP 046, Clostridium sp. L2-50	-0.23849	0.178479	-0.14659	0.406935
	MSP 036, Paraprevotella clara	-0.19274	0.187017	-0.17329	0.232821
	MSP 047, Alistipes finegoldii	-0.3592	0.18889	-0.28803	0.291287
	MSP 333, Holdemanella biformis	-0.1608	0.192942	-0.19412	0.110715
	MSP 003, Klebsiella pneumoniae	0.250999	0.192942	0.268147	0.16483
	MSP 139, [Eubacterium] hallii	-0.33633	0.192942	-0.15165	0.582638
	MSP 291, Enterococcus faecium	0.105789	0.211602	0.140177	0.09135
	MSP 254, Firmicutes	-0.31759	0.215568	-0.33541	0.186778
	MSP 440, Lachnoclostridium sp. SNUG30370	-0.12513	0.215568	0.000674	0.993345
	MSP 020, Alistipes onderdonkii	-0.31809	0.220694	-0.16167	0.557225
	MSP 332, Firmicutes	-0.08846	0.227538	-0.04436	0.56724
	MSP 119, Firmicutes	-0.22377	0.235616	-0.11652	0.557225
	MSP 368, Lachnospiraceae bacterium 1_4_56FAA	0.188632	0.238161	0.165853	0.295651
	MSP 052, Bacteroides coprocola	-0.12083	0.255845	-0.10755	0.303069
	MSP 128, Eisenbergiella tayi	0.198522	0.25668	0.440942	0.008918
	MSP 260, Ruthenibacterium lactatiformans	0.169955	0.25668	0.232569	0.110715
	MSP 264, Firmicutes	0.047427	0.258686	0.053746	0.194615
	MSP 048, Roseburia inulinivorans	-0.2709	0.258686	-0.28836	0.224392
	MSP 370, Firmicutes	-0.21711	0.264387	-0.27628	0.151419
	MSP 111, Firmicutes	-0.26209	0.274355	-0.21292	0.374995
	MSP 192, Anaerostipes hadrus	-0.2403	0.274355	-0.14413	0.526975
	MSP 151, Firmicutes	-0.32044	0.275452	-0.05491	0.871763
	MSP 154, Blautia	-0.19976	0.276399	-0.28789	0.110715
	MSP 387, Dorea formicigenerans	-0.16801	0.281602	-0.07723	0.646012
	MSP 169, Firmicutes	0.222706	0.290804	0.093692	0.678097
	MSP 152, [Clostridium] leptum	0.224041	0.292537	0.465677	0.028441
	MSP 077, [Eubacterium] eligens	-0.23795	0.303271	-0.58164	0.008948
	MSP 172, Firmicutes	-0.12397	0.305975	-0.12095	0.313748
	MSP 095, Firmicutes	0.258264	0.325731	-0.00989	0.974771
	MSP 100, Firmicutes	0.175986	0.341568	0.207931	0.245305
	MSP 239, Blautia sp. Marseille-P3087	-0.1846	0.345222	-0.37966	0.045323
	MSP 413, Firmicutes	-0.13279	0.348568	-0.35196	0.008948
	MSP 461, Haemophilus parainfluenzae	0.171735	0.355978	0.326303	0.069852
	MSP 069, Firmicutes	-0.20441	0.364986	-0.37295	0.086999
	MSP 012, Roseburia faecis	0.284112	0.368157	0.124881	0.700178
	MSP 419, Spirochaetes	-0.08365	0.371099	-0.07664	0.406218
	MSP 398, Bacteroides nordii	-0.14155	0.380776	0.034322	0.853537
	MSP 104, Lachnospiraceae bacterium 1_1_57FAA	0.20478	0.38618	0.682667	0.002016
	MSP 503, Bacteroidetes	-0.0559	0.38618	-0.10608	0.090025
	MSP 063, Blautia massiliensis	0.175172	0.394039	0.167204	0.406935
	MSP 184, Firmicutes	-0.15225	0.401421	-0.46786	0.006818
	MSP 214, Methanobrevibacter smithii	-0.17314	0.407979	-0.09666	0.660318
	MSP 181, Coprococcus comes	-0.16939	0.414182	-0.16658	0.408797
	MSP 433, Firmicutes	-0.0515	0.468607	-0.09521	0.158767
	MSP 199, Dialister invisus	0.210673	0.468607	0.129517	0.660651
	MSP 107, Blautia sp. SG-772	-0.19426	0.472266	-0.30092	0.241995
	MSP 044, Bacteroides dorei	-0.20433	0.472266	-0.04389	0.886711
	MSP 064, Clostridium sp. AT4	0.174098	0.478105	0.075282	0.774276
	MSP 037, [Eubacterium] siraeum	-0.20038	0.481409	0.145524	0.622026
	MSP 138, Megamonas funiformis	-0.06302	0.485139	-0.10626	0.221707
	MSP 042, Bacteroides finegoldii	-0.11613	0.491237	-0.06928	0.684302
	MSP 002, Escherichia coli	0.168045	0.495254	0.46992	0.045323
	MSP 197, Coprococcus eutactus	-0.04349	0.507376	-0.08604	0.169229
	MSP 495, Firmicutes	-0.05426	0.507376	-0.05245	0.526975
	MSP 174, Firmicutes	-0.14907	0.528072	-0.35237	0.110715
	MSP 386, Alistipes indistinctus	-0.0998	0.552558	-0.33961	0.031663
	MSP 006, Eisenbergiella massiliensis	0.125506	0.563022	0.5152	0.008948
	MSP 125, Blautia obeum	-0.10561	0.568928	0.092717	0.622026
	MSP 057, Firmicutes	-0.14601	0.572579	-0.01233	0.966599
	MSP 204, Holdemanella	-0.0668	0.580822	-0.11841	0.296307
	MSP 108, [Eubacterium] hallii	-0.13796	0.584074	-0.09168	0.711819
	MSP 320, Firmicutes	-0.10328	0.584863	-0.21003	0.23909
	MSP 061, Bifidobacterium longum	0.160161	0.585563	-0.06337	0.852316
	MSP 284, Negativibacillus massiliensis	0.094183	0.621511	0.054948	0.777806
	MSP 428, Firmicutes	-0.03701	0.627708	-0.09364	0.186827
	MSP 150, Proteobacteria	-0.0835	0.627708	-0.06952	0.684302
	MSP 431, Ruminococcaceae bacterium D16	0.071802	0.629781	0.187881	0.18028
	MSP 024, Parabacteroides goldsteinii	-0.06263	0.629781	-0.10387	0.405074
	MSP 110, Acidaminococcus intestini	-0.09306	0.633242	-0.04234	0.852316
	MSP 070, Fusicatenibacter saccharivorans	-0.09123	0.642936	-0.17044	0.377859
	MSP 483, Bifidobacterium breve	0.032075	0.642936	0.035433	0.622708
	MSP 391, Intestinimonas massiliensis	0.079305	0.642936	0.052372	0.775287
	MSP 435, Romboutsia timonensis	0.08901	0.642936	-0.02041	0.918938
	MSP 205, Firmicutes	0.095787	0.642936	0.001358	0.993345
	MSP 018, Roseburia intestinalis	0.118807	0.645759	0.122133	0.658046
	MSP 458, Actinobacteria	-0.03591	0.649894	-0.06511	0.406935
	MSP 376, Firmicutes	-0.09272	0.649894	-0.01902	0.930939
	MSP 032, Ruminococcus bromii	0.150834	0.661703	0.710683	0.034398
	MSP 106, Firmicutes	-0.07749	0.663161	0.076236	0.684302
	MSP 167, Clostridiales bacterium KLE1615	0.095799	0.677491	-0.18602	0.413696
	MSP 014, Bacteroides fragilis	0.107934	0.693324	0.143223	0.622026
	MSP 408, [Clostridium] clostridioforme	0.019441	0.70364	0.054808	0.275763
	MSP 026, Blautia producta	0.027197	0.71883	0.09068	0.223496
	MSP 287, Monoglobus pectinilyticus	-0.06898	0.729439	-0.03413	0.878835
	MSP 337, Firmicutes	-0.05666	0.73264	0.065761	0.702151
	MSP 103, [Ruminococcus] torques	-0.07325	0.794027	0.040454	0.890999
	MSP 271, Firmicutes	-0.04995	0.79841	-0.08123	0.682677
	MSP 187, Firmicutes	-0.06556	0.798915	-0.23734	0.339333
	MSP 348, Firmicutes	-0.03288	0.799	-0.21597	0.08219
	MSP 168, Bifidobacterium pseudocatenulatum	0.050305	0.799957	-0.36217	0.064757
	MSP 009, Bacteroides thetaiotaomicron	-0.06231	0.799957	0.032879	0.903028
	MSP 247, Dorea longicatena	-0.06833	0.816557	-0.35611	0.223496
	MSP 093, Lachnospiraceae bacterium 6_1_37FAA	-0.04308	0.82373	0.532303	0.004555
	MSP 225, Streptococcus equinus	0.017402	0.824133	0.256497	0.001161
	MSP 105, Neglecta timonensis	0.03814	0.824133	0.38364	0.031663
	MSP 198, Firmicutes	-0.0433	0.824133	0.006834	0.975053
	MSP 114, Firmicutes	-0.03042	0.831714	-0.02816	0.871763
	MSP 236, Anaerotruncus sp. AT3	-0.03216	0.835368	-0.02249	0.903028
	MSP 390, Firmicutes	-0.02955	0.842369	0.236365	0.147599
	MSP 425, Intestinimonas butyriciproducens	-0.01662	0.914742	-0.14828	0.362901
	MSP 040, Firmicutes	0.004828	0.938128	0.08769	0.168476
	MSP 144, Firmicutes	0.005717	0.972555	-0.23533	0.128441
	MSP 089, Bifidobacterium adolescentis	-0.00444	0.986166	-0.05114	0.854644
	MSP 076, Anaerostipes hadrus	-0.0013	0.992341	0.120734	0.480726

## Sheet: Table S5
Species differential abundance analysis in SSc subgroups
Feature	lcSSc Beta coefficient	lcSSc FDR	dcSSc Beta coefficient	dcSSc FDR	ssSSc Beta coefficient	ssSSc FDR	osSSc Beta coefficient	osSSc FDR
MSP 028, [Clostridium] innocuum	1.09917	3.52796e-08	0.942431	3.58882e-05	0.616232	0.326779	0.967892	0.454068
MSP 163, Eggerthella lenta	0.971693	2.21769e-06	0.955006	3.58882e-05	0.34046	0.668193	0.020971	0.992321
MSP 227, Streptococcus mutans	0.506405	6.90711e-06	0.251653	0.101516	0.784621	0.000833413	0.060993	0.956543
MSP 094, Eubacterium sp. 3_1_31	0.948831	1.07344e-05	0.560354	0.059769	0.356247	0.668193	0.649309	0.690703
MSP 375, Streptococcus vestibularis	0.64215	2.31807e-05	0.608601	0.000669449	0.378569	0.473735	1.15287	0.040812
MSP 038, Firmicutes	1.13324	2.31807e-05	0.447372	0.222776	0.832832	0.326779	0.294941	0.926018
MSP 237, Lactobacillus salivarius	0.624181	2.6112e-05	0.726326	3.58882e-05	0.648653	0.108872	0.514445	0.690703
MSP 316, Bifidobacterium dentium	0.493892	0.000107789	0.508729	0.000669449	0.28313	0.537853	0.554406	0.515108
MSP 216, Alistipes obesi	-0.898635	0.000119144	-0.7947	0.00620525	-0.49492	0.548381	-0.06291	0.971365
MSP 234, Faecalibacterium	-0.843407	0.000184813	-0.667113	0.0228326	-0.750931	0.293012	-0.76434	0.690703
MSP 016, Blautia producta	0.760024	0.000184813	0.211086	0.461074	0.807536	0.177746	-0.47494	0.804841
MSP 275, Lactobacillus gasseri	0.496307	0.000240032	0.337651	0.0734571	0.518829	0.181062	0.138755	0.936229
MSP 104, Lachnospiraceae bacterium 1_1_57FAA	0.972401	0.000246426	0.863392	0.00907784	-0.0335855	0.983626	0.217263	0.956543
MSP 224, [Clostridium] symbiosum	0.705633	0.000281895	0.690561	0.00421626	-0.179715	0.802253	0.754992	0.628236
MSP 045, [Ruminococcus] gnavus	1.01551	0.00039416	0.727417	0.0695592	0.389513	0.727444	-0.38632	0.900996
MSP 015, [Clostridium] bolteae	0.821433	0.000606201	0.572466	0.0870564	0.199911	0.818917	0.412223	0.865915
MSP 034, Blautia wexlerae	0.59837	0.000647403	0.399185	0.101516	0.0203475	0.984335	0.435826	0.769083
MSP 225, Streptococcus equinus	0.360813	0.0010385	0.222914	0.14746	0.0153848	0.983545	0.014151	0.986855
MSP 265, Streptococcus parasanguinis	0.690011	0.00114071	0.839842	0.000669449	0.988668	0.06853	1.57208	0.040812
MSP 096, [Clostridium] scindens	0.764673	0.00199148	0.622696	0.0671872	0.521373	0.54814	0.870687	0.685594
MSP 378, Firmicutes	-0.650551	0.00220189	-0.469564	0.102186	-0.326501	0.697547	-0.58516	0.727929
MSP 006, Eisenbergiella massiliensis	0.756071	0.00220189	0.49814	0.14746	-0.206828	0.818917	0.537699	0.81371
MSP 152, [Clostridium] leptum	0.767836	0.00222107	0.537936	0.120672	0.0987362	0.926167	1.06453	0.515108
MSP 235, Lactobacillus fermentum	0.375242	0.00370567	0.36046	0.0296138	0.385483	0.326779	0.279199	0.81371
MSP 008, [Clostridium] clostridioforme	0.678375	0.00478694	0.576602	0.0807332	0.369923	0.693753	1.07936	0.454068
MSP 039, Firmicutes	-0.742038	0.00478694	-0.597445	0.0980932	-0.724579	0.396144	-0.23163	0.945944
MSP 263, Firmicutes	-0.686726	0.00543526	-0.424416	0.203143	-0.397594	0.668193	-0.0693	0.971365
MSP 314, Streptococcus salivarius	0.267769	0.00742247	0.315214	0.00907784	0.0230356	0.974743	1.12898	4.56e-05
MSP 090, Firmicutes	-0.592557	0.00742247	-0.425109	0.158491	-0.656955	0.326779	-0.71325	0.690703
MSP 203, Erysipelatoclostridium ramosum	0.651009	0.00887129	0.688501	0.0296138	0.754351	0.326114	0.316949	0.907541
MSP 074, Firmicutes	-0.740626	0.0112411	-0.656069	0.0972986	-0.765607	0.415809	0.569263	0.832081
MSP 310, Firmicutes	-0.801918	0.0112411	-0.658192	0.120672	-0.469432	0.699084	0.223964	0.956543
MSP 368, Lachnospiraceae bacterium 1_4_56FAA	0.479861	0.0112411	-0.0621435	0.827035	-0.290572	0.689451	-0.09229	0.962859
MSP 182, Firmicutes	-0.65283	0.0137023	-0.447797	0.203143	-0.368693	0.72047	-0.70277	0.727929
MSP 149, Firmicutes	-0.642924	0.0142121	-0.410013	0.234101	-0.134869	0.881293	-0.34123	0.900996
MSP 059, Anaerostipes caccae	0.417163	0.0145262	0.242666	0.279664	0.631604	0.181062	-0.1109	0.956543
MSP 093, Lachnospiraceae bacterium 6_1_37FAA	0.547201	0.0180262	0.11458	0.742801	0.286712	0.727697	0.224826	0.936229
MSP 184, Firmicutes	-0.511054	0.0196991	-0.432047	0.142773	-0.694969	0.293012	-0.48608	0.804841
MSP 179, Firmicutes	0.192552	0.0201807	0.141207	0.203143	0.0553599	0.84233	0.684999	0.010203
MSP 123, Faecalibacterium prausnitzii	-0.632904	0.024061	-0.179602	0.662041	-0.209497	0.823165	-0.01358	0.994144
MSP 122, Firmicutes	0.63154	0.0250686	0.535835	0.154446	0.479975	0.661458	1.26777	0.454068
MSP 128, Eisenbergiella tayi	0.46899	0.0332313	0.20662	0.481245	0.532743	0.449907	0.572132	0.727929
MSP 229, Faecalibacterium prausnitzii	-0.586271	0.0394209	-0.1905	0.646025	-0.730707	0.402138	-0.00069	0.999039
MSP 248, Oscillibacter sp. ER4	-0.658995	0.0435856	-0.209987	0.656934	-0.0287209	0.984335	-0.09774	0.968276
MSP 078, Barnesiella intestinihominis	-0.598275	0.0445505	-0.586885	0.124415	-0.209574	0.825046	0.123142	0.967058
MSP 211, Firmicutes	-0.435697	0.0452125	-0.405028	0.154145	-0.224864	0.779731	0.906256	0.47269
MSP 299, Firmicutes	-0.648488	0.0461787	-0.393077	0.333697	-0.433839	0.72047	0.653669	0.81371
MSP 082, Ruminococcus sp. DSM 100440	0.47198	0.0462436	0.713833	0.00907784	0.896399	0.167359	0.012909	0.994144
MSP 158, Firmicutes	-0.495965	0.0462436	-0.365944	0.247895	-0.233034	0.788206	0.393393	0.865915
MSP 077, [Eubacterium] eligens	-0.59148	0.0475156	-0.34754	0.35548	-0.636321	0.528179	0.933095	0.690703
MSP 457, Firmicutes	-0.413961	0.0507554	-0.35434	0.203134	-0.634632	0.29422	-0.75017	0.639225
MSP 035, Ruminococcus bicirculans	-0.623419	0.0521363	-0.499579	0.222776	-0.340237	0.779731	0.160328	0.956543
MSP 413, Firmicutes	-0.303163	0.0539478	-0.319032	0.120672	-0.114542	0.823165	-0.33752	0.807736
MSP 257, Firmicutes	-0.29725	0.0539478	-0.268653	0.18593	0.147237	0.787595	-0.26982	0.854971
MSP 105, Neglecta timonensis	0.465214	0.0539478	0.363229	0.237169	0.241168	0.779731	1.03173	0.454068
MSP 112, Clostridium perfringens	0.143882	0.054114	0.0963972	0.310976	0.270005	0.181062	0.097691	0.897676
MSP 073, Klebsiella oxytoca	0.0835198	0.0625788	0.0939091	0.101516	0.120986	0.36759	0.093334	0.809961
MSP 032, Ruminococcus bromii	0.800309	0.067844	0.712229	0.203143	1.43673	0.251481	2.7296	0.098196
MSP 222, Veillonella parvula	0.33435	0.0687901	0.506334	0.022763	0.313141	0.635136	0.482167	0.727929
MSP 079, Coprococcus eutactus	-0.399591	0.0689167	-0.358885	0.203143	-0.503733	0.473735	-0.31055	0.889612
MSP 431, Ruminococcaceae bacterium D16	0.321562	0.0758368	0.0512718	0.837086	-0.0944103	0.881293	-0.43704	0.7487
MSP 207, Firmicutes	-0.343932	0.0887954	-0.342565	0.18593	-0.101222	0.881293	-0.44188	0.784674
MSP 168, Bifidobacterium pseudocatenulatum	-0.414586	0.0922548	-0.229	0.47079	-0.484602	0.543534	-0.50588	0.809961
MSP 067, Firmicutes	-0.582484	0.0922548	-0.226003	0.646025	-0.479289	0.702791	-0.07542	0.971365
MSP 386, Alistipes indistinctus	-0.3537	0.0943141	-0.309157	0.237346	-0.340372	0.666474	0.793981	0.539827
MSP 321, Proteobacteria	-0.172274	0.0964645	-0.132103	0.307975	-0.185361	0.585189	0.030027	0.968276
MSP 325, Firmicutes	-0.297181	0.0964645	-0.0673292	0.808049	-0.282632	0.668191	0.144527	0.947411
MSP 068, Firmicutes	-0.525661	0.102298	-0.430123	0.279664	-0.39797	0.727444	-0.01161	0.994144
MSP 153, Firmicutes	-0.432985	0.102298	-0.292568	0.369071	-0.0089645	0.984335	-0.42376	0.865915
MSP 208, Tannerella sp. 6_1_58FAA_CT1	-0.329245	0.102393	-0.363469	0.158491	-0.373974	0.57177	-0.75416	0.539827
MSP 396, Firmicutes	-0.394857	0.106754	-0.307812	0.310976	-0.0310488	0.983545	-0.08877	0.968276
MSP 171, Gemmiger	-0.381983	0.106805	-0.0688881	0.836723	0.143237	0.853152	0.751487	0.690703
MSP 260, Ruthenibacterium lactatiformans	0.29709	0.110653	0.157359	0.528007	0.392329	0.528179	0.524195	0.690703
MSP 144, Firmicutes	-0.30559	0.148155	-0.133504	0.646025	-0.358632	0.601042	-0.18329	0.936229
MSP 178, Alistipes shahii	-0.519918	0.166649	-0.600259	0.191266	-0.503953	0.699084	1.52945	0.454068
MSP 041, Firmicutes	-0.426989	0.169422	-0.457247	0.222776	-0.460291	0.668193	-0.1766	0.956543
MSP 424, Firmicutes	-0.288682	0.169422	-0.269252	0.279664	0.0123001	0.984335	-0.28167	0.889612
MSP 125, Blautia obeum	0.318846	0.169422	0.189438	0.528007	-0.139319	0.84233	0.310291	0.889612
MSP 255, Firmicutes	-0.369951	0.169516	-0.436856	0.191266	-0.690087	0.36759	-0.48644	0.832081
MSP 106, Firmicutes	0.34854	0.169516	-0.00703233	0.989495	-0.184874	0.818917	-0.14564	0.956543
MSP 001, Bacteroides cellulosilyticus	-0.46223	0.174131	-0.530171	0.203143	0.856043	0.379536	-0.3791	0.910018
MSP 099, Firmicutes	-0.363816	0.176506	-0.497015	0.13363	-0.126541	0.881293	0.257977	0.926018
MSP 056, Firmicutes	-0.426622	0.182325	-0.671551	0.0870564	-1.22657	0.108872	-0.69091	0.773853
MSP 348, Firmicutes	-0.230815	0.182325	-0.250407	0.229722	-0.308695	0.57177	-0.30564	0.834423
MSP 239, Blautia sp. Marseille-P3087	-0.339135	0.182946	-0.132939	0.692322	-0.485425	0.543534	-0.12292	0.956543
MSP 380, Firmicutes	-0.315245	0.203952	-0.28944	0.319468	-1.17022	0.0344435	-0.68148	0.690703
MSP 120, Firmicutes	-0.426101	0.204669	-0.184691	0.675909	-0.273547	0.802253	0.131202	0.967058
MSP 221, Cyanobacteria	-0.233625	0.204669	-0.0580157	0.827035	-0.37142	0.528179	-0.05873	0.968276
MSP 246, Bacteroidetes	-0.241039	0.215585	-0.241692	0.307975	-0.128678	0.825046	0.058731	0.968276
MSP 311, Proteobacteria	-0.192005	0.215585	-0.189619	0.307975	-0.179896	0.727444	-0.20978	0.889612
MSP 503, Bacteroidetes	-0.102936	0.215585	-0.0920298	0.35548	-0.107109	0.72047	0.102788	0.897676
MSP 416, Veillonella atypica	0.165545	0.215585	0.105338	0.540941	-0.0700681	0.879166	0.015666	0.986855
MSP 054, Firmicutes	-0.44778	0.215585	-0.226416	0.646025	-0.31246	0.788206	-0.3789	0.924464
MSP 146, Flavonifractor plautii	0.301405	0.215585	0.13814	0.664078	-0.151264	0.84233	-0.35547	0.865915
MSP 037, [Eubacterium] siraeum	0.480092	0.215585	-0.0806444	0.884372	0.436402	0.727697	1.43033	0.515108
MSP 362, Veillonella dispar	0.196627	0.224129	0.325629	0.101516	-0.00646927	0.984335	0.092232	0.956543
MSP 100, Firmicutes	0.291385	0.224129	0.254024	0.369667	0.0351492	0.983545	0.293341	0.897676
MSP 138, Megamonas funiformis	-0.15146	0.224129	0.0191882	0.92001	-0.122752	0.779731	-0.15581	0.897676
MSP 217, Gemmiger	-0.273773	0.226422	-0.183057	0.532204	-0.25432	0.735271	0.11895	0.956543
MSP 052, Bacteroides coprocola	-0.184803	0.226422	-0.115258	0.564801	0.167551	0.746091	-0.1695	0.910018
MSP 174, Firmicutes	-0.367203	0.226422	-0.224332	0.574527	-0.0423554	0.983545	0.823721	0.690703
MSP 267, Firmicutes	-0.259367	0.235857	-0.360549	0.18593	-0.276974	0.72047	-0.26241	0.900996
MSP 240, Firmicutes	-0.249199	0.242528	-0.130405	0.656934	-0.375945	0.577981	-0.23795	0.910018
MSP 013, Bacteroides stercoris	-0.452228	0.244512	-0.11713	0.827035	-0.610721	0.664396	-0.08459	0.971365
MSP 190, Firmicutes	-0.32258	0.248315	-0.42362	0.214486	-0.200561	0.818917	-0.16067	0.956543
MSP 326, Faecalibacterium	-0.321291	0.253561	-0.304829	0.363654	-0.55068	0.537853	-0.40882	0.865915
MSP 069, Firmicutes	-0.343561	0.253774	-0.24878	0.528007	-0.494416	0.635136	0.56547	0.825491
MSP 389, Firmicutes	-0.228474	0.253774	-0.143069	0.595445	0.308938	0.668191	-0.21558	0.920589
MSP 002, Escherichia coli	0.355932	0.255116	0.414374	0.278452	0.714524	0.449907	0.263357	0.941056
MSP 433, Firmicutes	-0.107938	0.263248	-0.114311	0.319468	-0.0843241	0.788206	-0.14058	0.865915
MSP 040, Firmicutes	0.102491	0.281626	0.139395	0.222776	-0.0497825	0.879166	0.15099	0.855198
MSP 064, Clostridium sp. AT4	0.349203	0.281626	-0.169914	0.691617	-0.28118	0.788206	-1.2324	0.515108
MSP 204, Holdemanella	-0.173098	0.281626	-0.0401994	0.850666	-0.203901	0.72047	-0.08593	0.956543
MSP 088, Sutterella wadsworthensis	-0.222458	0.313259	-0.28572	0.278452	-0.418263	0.543349	0.224686	0.924625
MSP 197, Coprococcus eutactus	-0.0918901	0.313259	-0.0899974	0.39764	-0.0879104	0.779731	-0.09794	0.910018
MSP 390, Firmicutes	0.239202	0.317233	0.287655	0.307975	0.542488	0.444274	0.736321	0.685594
MSP 302, Oscillibacter	-0.141385	0.324266	-0.213949	0.212144	0.109475	0.807264	-0.11428	0.945325
MSP 027, Bacteroides vulgatus	-0.177978	0.327694	-0.261633	0.222776	-0.180499	0.779731	-0.47797	0.690703
MSP 428, Firmicutes	-0.0982562	0.327694	-0.0989323	0.398569	-0.0967093	0.779731	-0.10035	0.926018
MSP 156, Firmicutes	-0.27314	0.328384	-0.0885413	0.827035	0.394886	0.672607	0.979207	0.540562
MSP 166, Firmicutes	-0.25937	0.35782	-0.134014	0.715918	0.314112	0.727697	1.36289	0.269441
MSP 029, Akkermansia muciniphila	-0.390915	0.35782	-0.013339	0.989495	-0.463582	0.727819	-0.30612	0.95247
MSP 254, Firmicutes	-0.334637	0.361428	-0.0401472	0.931842	-0.346113	0.779731	0.402999	0.910018
MSP 187, Firmicutes	-0.310097	0.363735	-0.00699173	0.991817	-0.257288	0.807264	0.017291	0.994144
MSP 012, Roseburia faecis	0.396933	0.36541	0.512921	0.310976	-0.630467	0.668193	0.699398	0.854971
MSP 083, Firmicutes	-0.281559	0.3661	-0.208	0.616238	0.0713097	0.961586	-0.21115	0.956543
MSP 154, Blautia	-0.227733	0.3661	-0.0302622	0.93025	-0.427941	0.577981	-0.05635	0.971365
MSP 370, Firmicutes	-0.249703	0.373883	-0.321778	0.319468	-0.600257	0.473735	-0.49358	0.832081
MSP 394, Firmicutes	-0.120602	0.373883	-0.0704933	0.688229	-0.156545	0.727444	0.342984	0.711776
MSP 031, Bacteroides massiliensis	-0.20315	0.382457	-0.135099	0.662041	-0.494121	0.473735	-0.52986	0.738142
MSP 247, Dorea longicatena	-0.356438	0.384556	-0.157653	0.785573	-1.06084	0.328501	-0.76741	0.81371
MSP 264, Firmicutes	0.0496127	0.384993	0.0802364	0.233812	0.0261029	0.881293	0.039264	0.956543
MSP 063, Blautia massiliensis	0.235494	0.390273	0.293223	0.35548	-0.0173574	0.984335	0.741486	0.690703
MSP 127, Bacteroides congonensis	-0.114757	0.403627	-0.219313	0.18593	-0.172776	0.72047	-0.11817	0.936229
MSP 018, Roseburia intestinalis	0.292299	0.41762	0.40505	0.322736	-0.990854	0.293012	0.295619	0.936451
MSP 070, Fusicatenibacter saccharivorans	-0.217204	0.418655	-0.15072	0.664078	0.118912	0.882228	-0.42878	0.854971
MSP 036, Paraprevotella clara	-0.168677	0.436867	-0.180903	0.48402	-0.184833	0.787595	-0.44025	0.782305
MSP 346, Lachnoclostridium sp. SNUG30386	-0.18181	0.452257	-0.339434	0.222776	-0.664529	0.293012	0.510824	0.769083
MSP 333, Holdemanella biformis	-0.0886848	0.452257	-0.153552	0.259108	-0.118741	0.766024	-0.03373	0.968276
MSP 162, Ruminococcus lactaris	-0.288173	0.452257	-0.379323	0.383975	-0.697615	0.543534	1.17913	0.675491
MSP 011, Parabacteroides distasonis	-0.227153	0.452257	-0.277295	0.419019	-0.121276	0.888305	0.351457	0.897676
MSP 458, Actinobacteria	-0.0850324	0.452257	-0.0421855	0.7887	-0.0571331	0.879166	-0.06725	0.956543
MSP 189, Firmicutes	-0.190046	0.452257	-0.0303082	0.93025	-0.446026	0.548381	-0.60799	0.727929
MSP 022, Bacteroides caccae	-0.255289	0.456963	-0.550605	0.18593	0.226035	0.823165	0.498138	0.865915
MSP 114, Firmicutes	-0.162266	0.456963	-0.0638073	0.827035	0.642591	0.264853	0.891359	0.454068
MSP 213, Firmicutes	-0.221417	0.467068	-0.380646	0.279664	-0.426433	0.668193	-0.28512	0.926018
MSP 005, Prevotella copri	-0.276076	0.467068	-0.393202	0.367441	-0.548514	0.668193	0.118995	0.968276
MSP 142, Firmicutes	-0.161366	0.467068	-0.12506	0.664078	-0.00992341	0.984335	-0.20937	0.926018
MSP 115, Firmicutes	-0.08885	0.467068	-0.0413092	0.819325	-0.14345	0.727444	0.277236	0.738142
MSP 084, Alistipes putredinis	-0.290482	0.467068	-0.10707	0.836797	-0.314353	0.802253	0.237049	0.956543
MSP 194, Tidjanibacter massiliensis	-0.113832	0.475119	-0.0993896	0.646025	0.0760048	0.881293	0.080758	0.956543
MSP 076, Anaerostipes hadrus	0.157376	0.481653	0.307719	0.237346	-0.130956	0.84233	-0.10882	0.956543
MSP 320, Firmicutes	0.161569	0.491559	-0.230383	0.39764	-1.05731	0.0344591	0.500662	0.769083
MSP 024, Parabacteroides goldsteinii	-0.124448	0.491559	-0.0502112	0.836723	0.0756995	0.888305	0.084637	0.956543
MSP 150, Proteobacteria	-0.156697	0.494075	-0.038033	0.913291	0.0265186	0.983545	0.331298	0.865915
MSP 376, Firmicutes	0.193671	0.49829	-0.123389	0.749035	-0.324733	0.727444	-0.15589	0.956543
MSP 148, Lachnospira pectinoschiza	-0.220905	0.510458	-0.0574479	0.913291	-0.752212	0.444274	0.792162	0.727929
MSP 423, Alistipes	-0.0895153	0.52492	-0.184339	0.259108	-0.240037	0.57177	-0.22222	0.854971
MSP 291, Enterococcus faecium	0.0668274	0.529487	0.0403408	0.785573	0.338751	0.187979	-0.05609	0.956543
MSP 202, Faecalibacterium prausnitzii	-0.172991	0.566063	-0.374837	0.271873	-0.328495	0.727444	0.728521	0.711776
MSP 461, Haemophilus parainfluenzae	0.151924	0.571246	0.49801	0.101516	0.237136	0.779731	0.716595	0.690703
MSP 287, Monoglobus pectinilyticus	0.168121	0.571246	-0.0854836	0.827035	0.0411703	0.983545	-0.11996	0.96306
MSP 139, [Eubacterium] hallii	-0.205845	0.583272	0.0581744	0.913291	-0.122472	0.926167	0.707247	0.804841
MSP 111, Firmicutes	-0.189235	0.592641	-0.175372	0.686815	-0.139747	0.888305	0.877636	0.690703
MSP 009, Bacteroides thetaiotaomicron	0.192585	0.594244	-0.39471	0.319468	0.262872	0.807264	-0.47266	0.87284
MSP 095, Firmicutes	0.203274	0.594892	0.0156134	0.989495	-0.336789	0.779731	-0.63787	0.832081
MSP 119, Firmicutes	-0.151927	0.594892	0.000763786	0.99714	-0.0401128	0.983545	0.037116	0.984763
MSP 230, Faecalibacterium prausnitzii	-0.0448924	0.601027	-0.0519245	0.646025	-0.0581252	0.818917	-0.01892	0.971365
MSP 454, Streptococcus anginosus	0.0427458	0.636926	0.141287	0.158491	0.23329	0.293012	0.129646	0.855198
MSP 102, Firmicutes	-0.135097	0.638779	-0.157068	0.657076	-0.555641	0.486118	0.723885	0.690703
MSP 198, Firmicutes	0.140241	0.647168	-0.234506	0.503584	0.624176	0.449907	0.765953	0.690703
MSP 425, Intestinimonas butyriciproducens	-0.112702	0.647168	-0.178633	0.532204	-0.0946575	0.888305	1.05767	0.339974
MSP 319, Lachnospiraceae bacterium TF01-11	-0.106459	0.648613	-0.273685	0.279664	-0.424578	0.531155	0.069834	0.968276
MSP 435, Romboutsia timonensis	0.120956	0.648613	-0.0925122	0.790758	0.220373	0.786847	0.069192	0.968276
MSP 089, Bifidobacterium adolescentis	0.157128	0.660276	0.128837	0.785573	-0.357994	0.735271	0.865161	0.690703
MSP 161, Firmicutes	-0.138234	0.667614	-0.498735	0.161133	-0.10668	0.922524	0.795084	0.690703
MSP 169, Firmicutes	0.133166	0.671717	0.362051	0.28345	-0.00989047	0.984335	0.468564	0.854971
MSP 419, Spirochaetes	-0.0568483	0.682789	-0.0931219	0.564801	-0.148011	0.727444	0.305502	0.727929
MSP 030, Parabacteroides merdae	0.149747	0.689961	-0.159864	0.731025	0.614301	0.561348	0.537534	0.855198
MSP 300, Actinobacteria	0.151339	0.689961	0.052013	0.92001	0.0400795	0.983545	0.271414	0.945944
MSP 172, Firmicutes	-0.0733513	0.698707	-0.203917	0.310976	-0.209102	0.726482	-0.21385	0.897676
MSP 199, Dialister invisus	0.165324	0.69881	0.224459	0.664078	-0.0974659	0.958521	0.571233	0.865915
MSP 047, Alistipes finegoldii	-0.160312	0.700624	-0.307131	0.528007	-0.0123267	0.984335	0.605425	0.855198
MSP 387, Dorea formicigenerans	-0.0882257	0.705333	-0.000938546	0.99714	-0.036144	0.983545	-0.18296	0.936229
MSP 408, [Clostridium] clostridioforme	0.0288664	0.706818	-0.0228011	0.827035	0.287627	0.06853	0.009972	0.984763
MSP 048, Roseburia inulinivorans	-0.129362	0.717845	-0.249709	0.552265	-0.655282	0.528179	0.718236	0.769083
MSP 214, Methanobrevibacter smithii	-0.0999362	0.756405	-0.0894087	0.827035	0.509155	0.548381	1.56735	0.116394
MSP 017, Bacteroides uniformis	0.0934897	0.756571	-0.399797	0.214486	0.0415456	0.983545	-0.17673	0.956543
MSP 167, Clostridiales bacterium KLE1615	-0.109241	0.756571	-0.122028	0.785573	-0.0248254	0.984335	0.849791	0.690703
MSP 391, Intestinimonas massiliensis	0.0819229	0.756571	0.0611725	0.837086	0.151426	0.825046	1.06886	0.355694
MSP 398, Bacteroides nordii	-0.0755889	0.77784	0.0764598	0.827035	0.230791	0.779731	0.074443	0.968276
MSP 278, Firmicutes	-0.0823907	0.788747	-0.41133	0.19689	-0.416862	0.635136	0.150724	0.956543
MSP 046, Clostridium sp. L2-50	-0.0790132	0.793633	-0.248469	0.412881	0.0604808	0.961586	0.819216	0.672525
MSP 097, Gemmiger formicilis	-0.0975069	0.805822	-0.0548458	0.913291	-0.486252	0.668193	-0.78174	0.732545
MSP 181, Coprococcus comes	0.0804034	0.805964	-0.202822	0.564801	-0.260088	0.779731	-0.64326	0.738142
MSP 483, Bifidobacterium breve	0.0174361	0.807666	0.0697269	0.35137	-0.00081505	0.992027	0.029208	0.956543
MSP 347, Adlercreutzia equolifaciens	-0.0659896	0.807666	-0.253108	0.369071	-0.216936	0.786847	-0.13784	0.956543
MSP 285, Firmicutes	-0.0746959	0.807666	-0.19704	0.564801	-0.820911	0.251481	0.378258	0.865915
MSP 191, Firmicutes	-0.0987891	0.807666	-0.043502	0.93025	0.286522	0.802253	-1.29789	0.53109
MSP 495, Firmicutes	-0.0326691	0.807666	0.0142154	0.93025	-0.10391	0.786847	-0.08149	0.956543
MSP 103, [Ruminococcus] torques	0.0887488	0.832226	0.460853	0.278452	-0.613391	0.577981	0.850852	0.727929
MSP 192, Anaerostipes hadrus	-0.0721938	0.840828	-0.191581	0.646025	0.0797228	0.956889	0.548558	0.832081
MSP 151, Firmicutes	0.0965406	0.840828	-0.132084	0.827035	0.350314	0.789702	-1.12318	0.690703
MSP 121, Firmicutes	-0.0620372	0.840828	0.0720556	0.836723	1.09438	0.06853	1.1194	0.454068
MSP 271, Firmicutes	0.0598757	0.841094	-0.115141	0.749035	-0.521908	0.528179	0.256594	0.926018
MSP 107, Blautia sp. SG-772	-0.0790546	0.846697	-0.344622	0.419019	-0.253625	0.818917	-0.00275	0.999039
MSP 026, Blautia producta	0.0193885	0.87617	0.114059	0.333697	0.0848201	0.789702	-0.2287	0.7487
MSP 021, [Eubacterium] rectale	0.0637345	0.884181	-0.75968	0.0870564	-0.874018	0.402138	-1.19007	0.64125
MSP 057, Firmicutes	-0.055964	0.884181	0.427832	0.278452	0.403633	0.722281	0.305103	0.928208
MSP 131, Eubacterium ramulus	0.054985	0.884181	0.145074	0.742801	-0.753404	0.4163	-0.63281	0.808996
MSP 004, Bacteroides ovatus	-0.0522505	0.884181	-0.0901501	0.827035	0.0819245	0.953152	-0.81344	0.690703
MSP 440, Lachnoclostridium sp. SNUG30370	0.0170649	0.946601	0.140196	0.428116	0.0730688	0.881293	0.182983	0.897676
MSP 003, Klebsiella pneumoniae	-0.0239847	0.956198	0.562367	0.0498318	-0.0144878	0.984335	-0.03937	0.984763
MSP 337, Firmicutes	-0.0226208	0.956198	0.243891	0.35548	-0.0593588	0.956889	-0.32925	0.865915
MSP 244, Sutterella sp. KLE1602	-0.0244585	0.957334	-0.0269678	0.940346	-0.195251	0.818917	0.014101	0.994144
MSP 205, Firmicutes	0.0231064	0.957334	-0.0230721	0.948824	-0.399554	0.668191	1.45286	0.12473
MSP 110, Acidaminococcus intestini	0.0228081	0.957334	-0.00788829	0.989495	-0.133101	0.881293	-0.42542	0.854971
MSP 143, Roseburia hominis	0.0183176	0.972532	-0.143719	0.686815	-0.0800048	0.946366	0.202954	0.952397
MSP 129, Dorea longicatena	0.0235205	0.972532	0.0403433	0.931842	0.244482	0.823165	0.59931	0.854971
MSP 253, Oscillibacter sp. KLE 1745	-0.00937102	0.975728	-0.156447	0.462873	-0.200049	0.727444	-0.32238	0.825491
MSP 332, Firmicutes	0.00633558	0.975728	-0.0644092	0.664078	-0.105254	0.779731	0.036061	0.968276
MSP 061, Bifidobacterium longum	0.0170852	0.975728	-0.051548	0.921187	-0.493124	0.681964	0.140266	0.967058
MSP 020, Alistipes onderdonkii	-0.0178134	0.975728	-0.0106399	0.989495	0.118715	0.932924	0.053782	0.984763
MSP 014, Bacteroides fragilis	-0.00578491	0.993736	0.378419	0.333697	-0.205207	0.84233	0.733365	0.769083
MSP 042, Bacteroides finegoldii	0.00451873	0.993736	-0.125092	0.646025	-0.391128	0.528179	-0.25396	0.897676
MSP 044, Bacteroides dorei	0.00883703	0.993736	-0.186484	0.672597	-0.103966	0.941468	0.321289	0.926018
MSP 272, Streptococcus thermophilus	0.00699926	0.993736	0.168203	0.708682	1.00256	0.288466	0.293408	0.936229
MSP 236, Anaerotruncus sp. AT3	0.00119359	0.996163	-0.239001	0.374242	0.0442797	0.979689	0.937196	0.454068
MSP 108, [Eubacterium] hallii	-0.00299967	0.996163	-0.0677268	0.884372	0.413447	0.72047	0.390793	0.897676
MSP 284, Negativibacillus massiliensis	-0.000813266	0.996163	-0.00149261	0.99714	0.461706	0.5363	-0.63674	0.690703
Significantly differentially abundant species: osSSc vs lcSSc
Feature	Beta coefficient	FDR
MSP 211, Firmicutes	1.36191	0.001499
MSP 299, Firmicutes	1.38882	0.008635
MSP 166, Firmicutes	1.95799	0.015337
Significantly differentially abundant species: osSSc vs dcSSc
Feature	Beta coefficient	FDR
MSP 386, Alistipes indistinctus	1.44142	0.005731
MSP 211, Firmicutes	1.34553	0.009305

## Sheet: Table S6
Accessory gene sets enriched or depleted in disease
Species	Accessory module	Gene	seed_eggNOG_ortholog	seed_ortholog_evalue	seed_ortholog_score	predicted_gene_name	GO_terms	KEGG_KO	Matching_OGs	COG functional categories	eggNOG_HMM_model_annotation
MSP 015, [Clostridium] bolteae	msp_015.accessory_module_016	msp_015.accessory_module_016_1	762983.HMPREF9444_01941	7e-155	552.4			K11690	05CG6@bactNOG,16PBP@proNOG,COG1593@NOG	G	trap dicarboxylate transporter dctm subunit
MSP 015, [Clostridium] bolteae	msp_015.accessory_module_016	msp_015.accessory_module_016_2	411902.CLOBOL_00914	2.7e-217	759.6				05C04@bactNOG,0EPR7@cloNOG,0NE52@firmNOG,COG1804@NOG	C	L-carnitine dehydratase bile acid-inducible protein F
MSP 015, [Clostridium] bolteae	msp_015.accessory_module_016	msp_015.accessory_module_016_3	411902.CLOBOL_00963	8.5e-282	974.2			K02027	05ET5@bactNOG,0EQK3@cloNOG,0NF6Y@firmNOG,0XPXC@NOG	S	Inherit from bactNOG: solute-binding protein
MSP 015, [Clostridium] bolteae	msp_015.accessory_module_016	msp_015.accessory_module_016_4	411902.CLOBOL_06226	8.7e-210	734.6				05DTQ@bactNOG,0EQXK@cloNOG,0NF97@firmNOG,COG4948@NOG	M	mandelate racemase muconate lactonizing
MSP 015, [Clostridium] bolteae	msp_015.accessory_module_016	msp_015.accessory_module_016_5	411902.CLOBOL_06222	2.5e-148	530		GO:0005575,GO:0016020	K02026	05DRW@bactNOG,COG0395@NOG	P	binding-protein-dependent transport systems inner membrane Component
MSP 015, [Clostridium] bolteae	msp_015.accessory_module_016	msp_015.accessory_module_016_6	411902.CLOBOL_01877	4.6e-286	988.4	YAAO		K01582,K01583,K01585	05CXN@bactNOG,0EPMU@cloNOG,0NDYG@firmNOG,COG1982@NOG	E	Orn Lys Arg decarboxylase
MSP 015, [Clostridium] bolteae	msp_015.accessory_module_016	msp_015.accessory_module_016_7	411902.CLOBOL_00414	8.9e-131	471.5				08S8X@bactNOG,COG2186@NOG	K	GntR Family Transcriptional Regulator
MSP 015, [Clostridium] bolteae	msp_015.accessory_module_016	msp_015.accessory_module_016_8	411902.CLOBOL_00916	4e-85	319.3				06FQQ@bactNOG,0F3XK@cloNOG,0P1Q8@firmNOG,0XUJR@NOG	P	Tripartite ATP-independent periplasmic transporters, DctQ component
MSP 015, [Clostridium] bolteae	msp_015.accessory_module_016	msp_015.accessory_module_016_9	457421.CBFG_00535	7.3e-122	441.8				05DPZ@bactNOG,0ERSH@cloNOG,0NDYN@firmNOG,COG0745@NOG	T	Response regulator receiver domain protein
MSP 015, [Clostridium] bolteae	msp_015.accessory_module_016	msp_015.accessory_module_016_10	411902.CLOBOL_02720	1.7e-280	969.9	RBSA2	GO:0005575,GO:0005623,GO:0005886,GO:0016020,GO:0044464,GO:0071944	K01995,K01996,K02056,K10441	05C2J@bactNOG,COG1129@NOG	P	ABC transporter
MSP 015, [Clostridium] bolteae	msp_015.accessory_module_016	msp_015.accessory_module_016_11	411902.CLOBOL_00915	1.2e-187	661				05DR6@bactNOG,0ER8P@cloNOG,0NHHF@firmNOG,COG1638@NOG	G	Transporter
MSP 015, [Clostridium] bolteae	msp_015.accessory_module_016	msp_015.accessory_module_016_12	573413.Spirs_1225	8.8e-51	206.1				063ZK@bactNOG,1AQCG@spiNOG,COG2207@NOG	K	AraC family transcriptional regulator
MSP 015, [Clostridium] bolteae	msp_015.accessory_module_016	msp_015.accessory_module_016_13	411902.CLOBOL_03231	1.8e-42	176.8	YLXP		K09764	05W7A@bactNOG,0EVMU@cloNOG,0NP3J@firmNOG,COG1550@NOG	S	Protein of unknown function (DUF503)
MSP 015, [Clostridium] bolteae	msp_015.accessory_module_016	msp_015.accessory_module_016_14
MSP 203, Erysipelatoclostridium ramosum	msp_203.accessory_module_01	msp_203.accessory_module_01_1	445974.CLORAM_01108	6.7e-279	964.5			K07137	07QYN@bactNOG,0I6V0@eryNOG,0P2FU@firmNOG,COG2509@NOG	S	FAD dependent oxidoreductase
MSP 203, Erysipelatoclostridium ramosum	msp_203.accessory_module_01	msp_203.accessory_module_01_2	445974.CLORAM_01539	0	1234.9	ASNB		K01953	05CAQ@bactNOG,0I6ET@eryNOG,0NDFK@firmNOG,COG0367@NOG	E	Asparagine synthetase
MSP 203, Erysipelatoclostridium ramosum	msp_203.accessory_module_01	msp_203.accessory_module_01_3	445974.CLORAM_00353	0	1122.1	FTSH	GO:0000910,GO:0003674,GO:0003824,GO:0004175,GO:0004222,GO:0005575,GO:0005623,GO:0005886,GO:0006139,GO:0006152,GO:0006163,GO:0006195,GO:0006200,GO:0006725,GO:0006753,GO:0006793,GO:0006796,GO:0006807,GO:0007049,GO:0008150,GO:0008152,GO:0008233,GO:0008237,GO:0009056,GO:0009057,GO:0009116,GO:0009117,GO:0009119,GO:0009123,GO:0009125,GO:0009126,GO:0009128,GO:0009141,GO:0009143,GO:0009144,GO:0009146,GO:…	K03798	05C3H@bactNOG,0I6NK@eryNOG,0NDGY@firmNOG,COG0465@NOG	O	Acts as a processive, ATP-dependent zinc metallopeptidase for both cytoplasmic and membrane proteins. Plays a role in the quality control of integral membrane proteins (By similarity)
MSP 203, Erysipelatoclostridium ramosum	msp_203.accessory_module_01	msp_203.accessory_module_01_4	445974.CLORAM_02698	0	1530.4	CDR			07QMW@bactNOG,0I6DV@eryNOG,0NDI7@firmNOG,COG0446@NOG,COG2210@NOG	P	pyridine nucleotide-disulfide oxidoreductase
MSP 203, Erysipelatoclostridium ramosum	msp_203.accessory_module_01	msp_203.accessory_module_01_5	445974.CLORAM_02160	1.7e-191	673.7	GCP	GO:0001948,GO:0003674,GO:0003824,GO:0004175,GO:0004222,GO:0005488,GO:0005515,GO:0005575,GO:0005576,GO:0005622,GO:0005623,GO:0005737,GO:0005829,GO:0006139,GO:0006396,GO:0006399,GO:0006400,GO:0006508,GO:0006725,GO:0006807,GO:0008033,GO:0008150,GO:0008152,GO:0008233,GO:0008237,GO:0009116,GO:0009119,GO:0009451,GO:0009987,GO:0010467,GO:0016070,GO:0016787,GO:0019538,GO:0034470,GO:0034641,GO:0034660,GO:…	K01409	05CPM@bactNOG,0I6DX@eryNOG,0NEF4@firmNOG,COG0533@NOG	O	Required for the formation of a threonylcarbamoyl group on adenosine at position 37 (t(6)A37) in tRNAs that read codons beginning with adenine (By similarity)
MSP 203, Erysipelatoclostridium ramosum	msp_203.accessory_module_01	msp_203.accessory_module_01_6	445974.CLORAM_01078	1.2e-261	907.1			K10200	06N2D@bactNOG,0I6MM@eryNOG,0NF3B@firmNOG,0XR78@NOG	G	Bacterial extracellular solute-binding protein
MSP 203, Erysipelatoclostridium ramosum	msp_203.accessory_module_01	msp_203.accessory_module_01_7	445974.CLORAM_02428	0	1828.1	SMC	GO:0003674,GO:0003824,GO:0005575,GO:0005618,GO:0005622,GO:0005623,GO:0005737,GO:0005829,GO:0005886,GO:0007059,GO:0008150,GO:0008152,GO:0009987,GO:0016020,GO:0030312,GO:0044424,GO:0044444,GO:0044464,GO:0044699,GO:0044763,GO:0071944	K03529	05CDB@bactNOG,0I6KR@eryNOG,0NDNP@firmNOG,COG1196@NOG	D	Required for chromosome condensation and partitioning (By similarity)
MSP 203, Erysipelatoclostridium ramosum	msp_203.accessory_module_01	msp_203.accessory_module_01_8	445974.CLORAM_02839	0	1323.5			K00219	05CCY@bactNOG,0I872@eryNOG,0NE49@firmNOG,COG0446@NOG,COG1902@NOG	C	NADH:flavin oxidoreductase / NADH oxidase family
MSP 203, Erysipelatoclostridium ramosum	msp_203.accessory_module_01	msp_203.accessory_module_01_9	428126.CLOSPI_02170	3.6e-284	982.2	ARGS	GO:0005575,GO:0005622,GO:0005623,GO:0005737,GO:0005829,GO:0005886,GO:0008150,GO:0016020,GO:0040007,GO:0044424,GO:0044444,GO:0044464,GO:0071944	K01887	05C75@bactNOG,0I6IR@eryNOG,0NDAY@firmNOG,COG0018@NOG	J	Arginyl-tRNA synthetase
MSP 203, Erysipelatoclostridium ramosum	msp_203.accessory_module_01	msp_203.accessory_module_01_10	428126.CLOSPI_00448	8.1e-209	731.5	ARGG	GO:0003674,GO:0003824,GO:0004055,GO:0005575,GO:0005622,GO:0005623,GO:0005737,GO:0006082,GO:0006520,GO:0006525,GO:0006526,GO:0006807,GO:0008150,GO:0008152,GO:0008652,GO:0009058,GO:0009064,GO:0009084,GO:0009987,GO:0016053,GO:0016874,GO:0016879,GO:0019752,GO:0043436,GO:0044237,GO:0044238,GO:0044249,GO:0044281,GO:0044283,GO:0044424,GO:0044464,GO:0044710,GO:0044711,GO:0046394,GO:0071704,GO:1901564,GO:…	K01940	05CDH@bactNOG,0I89A@eryNOG,0NDD7@firmNOG,COG0137@NOG	E	Citrulline--aspartate ligase
MSP 203, Erysipelatoclostridium ramosum	msp_203.accessory_module_01	msp_203.accessory_module_01_11	445974.CLORAM_00473	6e-175	618.6	PRS	GO:0005575,GO:0005622,GO:0005623,GO:0005737,GO:0044424,GO:0044464	K00948	05C5T@bactNOG,0I6E3@eryNOG,0NDMJ@firmNOG,COG0462@NOG	E, F	Phosphoribosyl pyrophosphate synthase
MSP 203, Erysipelatoclostridium ramosum	msp_203.accessory_module_01	msp_203.accessory_module_01_12	445974.CLORAM_01592	4.8e-77	292.4				08YZ1@bactNOG,0I7YT@eryNOG,0NJ8F@firmNOG,COG0346@NOG	E	Inherit from firmNOG: glyoxalase
MSP 203, Erysipelatoclostridium ramosum	msp_203.accessory_module_01	msp_203.accessory_module_01_13	445974.CLORAM_00846	4.4e-164	582.4				080KV@bactNOG,0I7N8@eryNOG,0ND92@firmNOG,COG0583@NOG	K	Transcriptional regulator, LysR family
MSP 203, Erysipelatoclostridium ramosum	msp_203.accessory_module_01	msp_203.accessory_module_01_14	428126.CLOSPI_00547	6e-20	102.4				07D4H@bactNOG,0I9DN@eryNOG,0P0FH@firmNOG,0ZD3J@NOG
MSP 203, Erysipelatoclostridium ramosum	msp_203.accessory_module_01	msp_203.accessory_module_01_15	411470.RUMGNA_00800	1e-108	398.3	XTH	GO:0005575,GO:0005622,GO:0005623,GO:0005737,GO:0044424,GO:0044464	K01142	05CGK@bactNOG,0ENPE@cloNOG,0NDX0@firmNOG,COG0708@NOG	L	exodeoxyribonuclease III
MSP 203, Erysipelatoclostridium ramosum	msp_203.accessory_module_01	msp_203.accessory_module_01_16	445974.CLORAM_01336	2e-110	403.7			K00548	08SHR@bactNOG,0I8TP@eryNOG,0NJYZ@firmNOG,11H9C@NOG	S	Vitamin B12 dependent methionine synthase, activation domain protein
MSP 203, Erysipelatoclostridium ramosum	msp_203.accessory_module_01	msp_203.accessory_module_01_17	445974.CLORAM_03166	1.1e-140	504.6				07SWG@bactNOG,0I7WG@eryNOG,0NFF6@firmNOG,COG0789@NOG	K	transcriptional regulator, MerR family
MSP 203, Erysipelatoclostridium ramosum	msp_203.accessory_module_01	msp_203.accessory_module_01_18	428126.CLOSPI_00251	1.2e-28	132.5				12BJ0@NOG
MSP 203, Erysipelatoclostridium ramosum	msp_203.accessory_module_01	msp_203.accessory_module_01_19	445974.CLORAM_00415	9.2e-143	511.5				07347@bactNOG,0NYFD@firmNOG,0Z12F@NOG
MSP 203, Erysipelatoclostridium ramosum	msp_203.accessory_module_01	msp_203.accessory_module_01_20	445974.CLORAM_03210	1.3e-64	250.8			K02760	069RA@bactNOG,0I902@eryNOG,0NS37@firmNOG,COG1440@NOG	G	Inherit from firmNOG: Pts system
MSP 015, [Clostridium] bolteae	msp_015.accessory_module_067	msp_015.accessory_module_067_1	411902.CLOBOL_06630	2.9e-118	429.9			K01996	08IJH@bactNOG,0ERKZ@cloNOG,0NGYZ@firmNOG,COG0410@NOG	E	ABC transporter
MSP 015, [Clostridium] bolteae	msp_015.accessory_module_067	msp_015.accessory_module_067_2	411902.CLOBOL_06628	6.1e-149	531.9	ETFB	GO:0005575,GO:0005618,GO:0005622,GO:0005623,GO:0005737,GO:0005829,GO:0005886,GO:0008150,GO:0016020,GO:0030312,GO:0040007,GO:0044424,GO:0044444,GO:0044464,GO:0071944	K03521	05BZJ@bactNOG,0ENZ8@cloNOG,0ND7Y@firmNOG,COG2086@NOG	C	Electron transfer flavoprotein
MSP 015, [Clostridium] bolteae	msp_015.accessory_module_067	msp_015.accessory_module_067_3	411902.CLOBOL_04664	0	1286.2				07QJ1@bactNOG,0EPWZ@cloNOG,0P2G5@firmNOG,COG1368@NOG	M	Phosphoglycerol transferase and related proteins, alkaline phosphatase superfamily
MSP 015, [Clostridium] bolteae	msp_015.accessory_module_067	msp_015.accessory_module_067_4	411902.CLOBOL_00740	4.2e-106	389.4				08X4Z@bactNOG,0ESI4@cloNOG,0NI6S@firmNOG,11ICQ@NOG
MSP 015, [Clostridium] bolteae	msp_015.accessory_module_067	msp_015.accessory_module_067_5	411902.CLOBOL_06627	1.6e-225	786.9	ETFA		K03522	05C10@bactNOG,0ENQ3@cloNOG,0ND72@firmNOG,COG1145@NOG,COG2025@NOG	C	Electron transfer flavoprotein
MSP 015, [Clostridium] bolteae	msp_015.accessory_module_067	msp_015.accessory_module_067_6	411902.CLOBOL_06634	1.4e-197	694.1			K01999,K11959	05CP9@bactNOG,0ERGT@cloNOG,0NGJQ@firmNOG,COG0683@NOG	E	Receptor family ligand binding region
MSP 015, [Clostridium] bolteae	msp_015.accessory_module_081	msp_015.accessory_module_081_1	411902.CLOBOL_05460	7.2e-306	1054.3	FADX		K01026	08IIG@bactNOG,0F72F@cloNOG,0P68R@firmNOG,COG4670@NOG	I	CoA transferase having broad substrate specificity for short-chain acyl-CoA thioesters with the activity decreasing when the length of the carboxylic acid chain exceeds four carbons (By similarity)
MSP 015, [Clostridium] bolteae	msp_015.accessory_module_081	msp_015.accessory_module_081_2	411902.CLOBOL_05466	4e-116	422.5			K03518	07YV9@bactNOG,0ET5W@cloNOG,0NJ8K@firmNOG,COG2080@NOG	C	carbon monoxide dehydrogenase small subunit
MSP 015, [Clostridium] bolteae	msp_015.accessory_module_081	msp_015.accessory_module_081_3	411902.CLOBOL_05474	2.1e-150	537		GO:0003674,GO:0003824,GO:0008150,GO:0008152	K05303,K15996,K19569	05CJY@bactNOG,0EWUU@cloNOG,0NQ8H@firmNOG,11FJK@NOG	S	Macrocin-O-methyltransferase (TylF)
MSP 015, [Clostridium] bolteae	msp_015.accessory_module_081	msp_015.accessory_module_081_4	411902.CLOBOL_05464	0	1499.2	GLTD		K00266	05BZ8@bactNOG,0ENQ0@cloNOG,0NDBT@firmNOG,COG0493@NOG,COG1319@NOG	E	glutamate synthase
MSP 015, [Clostridium] bolteae	msp_015.accessory_module_081	msp_015.accessory_module_081_5	411902.CLOBOL_03521	1.1e-118	431	CBRC	GO:0002682,GO:0002683,GO:0008150,GO:0008152,GO:0009404,GO:0009607,GO:0009987,GO:0019748,GO:0030153,GO:0031347,GO:0031348,GO:0035821,GO:0044003,GO:0044237,GO:0044403,GO:0044413,GO:0044414,GO:0044419,GO:0044710,GO:0048519,GO:0048583,GO:0048585,GO:0050776,GO:0050777,GO:0050789,GO:0050896,GO:0051701,GO:0051704,GO:0051707,GO:0051817,GO:0051832,GO:0051833,GO:0052031,GO:0052037,GO:0052167,GO:0052170,GO:…	K09925	COG3196@NOG	S	protein conserved in bacteria
MSP 265, Streptococcus parasanguinis	msp_265.accessory_module_022	msp_265.accessory_module_022_1
MSP 265, Streptococcus parasanguinis	msp_265.accessory_module_022	msp_265.accessory_module_022_2	888048.HMPREF8577_1301	5.8e-65	252.3	RIMI	GO:0003674,GO:0003824,GO:0004596,GO:0005575,GO:0005622,GO:0005623,GO:0005737,GO:0006464,GO:0006473,GO:0006474,GO:0008080,GO:0008150,GO:0008152,GO:0008999,GO:0009987,GO:0016407,GO:0016410,GO:0016740,GO:0016746,GO:0016747,GO:0019538,GO:0031365,GO:0034212,GO:0036211,GO:0043170,GO:0043412,GO:0043543,GO:0044237,GO:0044238,GO:0044260,GO:0044267,GO:0044424,GO:0044464,GO:0071704	K03789,K14742	04Y23@bacNOG,05KEG@bactNOG,0NKT3@firmNOG,COG0456@NOG	S	Ribosomal-protein-alanine acetyltransferase
MSP 265, Streptococcus parasanguinis	msp_265.accessory_module_022	msp_265.accessory_module_022_3	864567.HMPREF8571_1104	6.9e-42	176.8				04ZVC@bacNOG,06R2C@bactNOG,0NUTR@firmNOG,0YI8Z@NOG	S	Pfam:TRF2
MSP 265, Streptococcus parasanguinis	msp_265.accessory_module_022	msp_265.accessory_module_022_4	888048.HMPREF8577_0365	6.6e-277	958	GLPK		K00864	054GI@bacNOG,08HMR@bactNOG,0P5Y9@firmNOG,COG0554@NOG	C	Key enzyme in the regulation of glycerol uptake and metabolism (By similarity)
MSP 265, Streptococcus parasanguinis	msp_265.accessory_module_022	msp_265.accessory_module_022_5	1046629.Ssal_00788	1.4e-57	228.4			K01992	04XFQ@bacNOG,05XSI@bactNOG,0NPX0@firmNOG,125DR@NOG
MSP 015, [Clostridium] bolteae	msp_015.accessory_module_128	msp_015.accessory_module_128_1	610130.Closa_1972	0	1092.4	YGIQ			05CCT@bactNOG,0ENU8@cloNOG,0NDG9@firmNOG,COG1032@NOG	C	UPF0313 protein
MSP 015, [Clostridium] bolteae	msp_015.accessory_module_128	msp_015.accessory_module_128_2	717608.CLS_03810	2.7e-141	506.9	APPD		K02031,K10823	05C3U@bactNOG,0EPFX@cloNOG,0NDKB@firmNOG,COG0444@NOG	E, P	Abc transporter
MSP 015, [Clostridium] bolteae	msp_015.accessory_module_128	msp_015.accessory_module_128_3	411902.CLOBOL_01619	2.6e-143	513.5				06GAG@bactNOG,0NSBC@firmNOG,0Y2NC@NOG
MSP 015, [Clostridium] bolteae	msp_015.accessory_module_128	msp_015.accessory_module_128_4	411902.CLOBOL_00241	7.4e-300	1034.2			K00854	05CMG@bactNOG,0ND7V@firmNOG,COG1070@NOG	G	xylulokinase
MSP 122, Firmicutes	msp_122.accessory_module_002	msp_122.accessory_module_002_1	411468.CLOSCI_01639	0	1381.7	NRDD		K00527	05CJD@bactNOG,0ENV4@cloNOG,0NDBH@firmNOG,COG1328@NOG	F	Anaerobic ribonucleoside-triphosphate reductase
MSP 122, Firmicutes	msp_122.accessory_module_002	msp_122.accessory_module_002_2	411462.DORLON_02952	2.5e-241	839.7				05F8G@bactNOG,0EQQ0@cloNOG,0NDR3@firmNOG,COG3395@NOG	S	Protein of unknown function, DUF1537
MSP 122, Firmicutes	msp_122.accessory_module_002	msp_122.accessory_module_002_3	411462.DORLON_02950	2.5e-216	756.5				05G63@bactNOG,0EPVB@cloNOG,0NE9K@firmNOG,COG3395@NOG	S	Type III effector Hrp-dependent
MSP 122, Firmicutes	msp_122.accessory_module_002	msp_122.accessory_module_002_4	411468.CLOSCI_02948	6.6e-161	572.4			K00532	07QHI@bactNOG,0EPT9@cloNOG,0ND6I@firmNOG,COG4624@NOG	C	hydrogenase large subunit
MSP 122, Firmicutes	msp_122.accessory_module_002	msp_122.accessory_module_002_5	411468.CLOSCI_02161	6.2e-262	908.3	YFMM		K06158	05C5H@bactNOG,0EP3N@cloNOG,0NDHZ@firmNOG,COG0488@NOG	S	Abc transporter
MSP 122, Firmicutes	msp_122.accessory_module_002	msp_122.accessory_module_002_6	411468.CLOSCI_02292	2.9e-169	600.1	HYDF			05F4F@bactNOG,0EP7U@cloNOG,0NDN9@firmNOG,COG1160@NOG	S	GTP-binding protein
MSP 122, Firmicutes	msp_122.accessory_module_002	msp_122.accessory_module_002_7	457412.RSAG_00053	1.2e-153	547.7	PURC	GO:0003674,GO:0003824,GO:0004639,GO:0006139,GO:0006163,GO:0006164,GO:0006725,GO:0006753,GO:0006793,GO:0006796,GO:0006807,GO:0008150,GO:0008152,GO:0009058,GO:0009117,GO:0009150,GO:0009152,GO:0009165,GO:0009259,GO:0009260,GO:0009987,GO:0016874,GO:0016879,GO:0016881,GO:0018130,GO:0019438,GO:0019637,GO:0019693,GO:0034641,GO:0034654,GO:0040007,GO:0044237,GO:0044238,GO:0044249,GO:0044271,GO:0044281,GO:…	K01923	05C8V@bactNOG,0F4DU@cloNOG,0P2G7@firmNOG,COG0152@NOG	F	SAICAR synthetase
MSP 122, Firmicutes	msp_122.accessory_module_002	msp_122.accessory_module_002_8	411468.CLOSCI_00988	5.9e-229	798.9			K04034	07SIB@bactNOG,0EPAG@cloNOG,0NENJ@firmNOG,COG1032@NOG	C	radical SAM domain protein
MSP 122, Firmicutes	msp_122.accessory_module_002	msp_122.accessory_module_002_9	411468.CLOSCI_01297	1.9e-153	547.4	GARR	GO:0003674,GO:0003824,GO:0005975,GO:0006082,GO:0008150,GO:0008152,GO:0008679,GO:0009056,GO:0009987,GO:0016052,GO:0016054,GO:0016491,GO:0016614,GO:0016616,GO:0019392,GO:0019394,GO:0019577,GO:0019579,GO:0019752,GO:0042836,GO:0042838,GO:0043436,GO:0043648,GO:0043649,GO:0044237,GO:0044238,GO:0044248,GO:0044281,GO:0044282,GO:0044710,GO:0044712,GO:0044723,GO:0044724,GO:0046395,GO:0055114,GO:0071704,GO:…	K00042	05CF3@bactNOG,0EPPC@cloNOG,0NE3I@firmNOG,COG2084@NOG	I	2-hydroxy-3-oxopropionate reductase
MSP 122, Firmicutes	msp_122.accessory_module_002	msp_122.accessory_module_002_10	411468.CLOSCI_01830	6.6e-101	374				06K3P@bactNOG,0EZA2@cloNOG,0NU4F@firmNOG,0YEWS@NOG
MSP 122, Firmicutes	msp_122.accessory_module_002	msp_122.accessory_module_002_11	658088.HMPREF0987_01315	8.3e-142	508.4	NFO		K01151	05EFU@bactNOG,0ENYY@cloNOG,0NDQ2@firmNOG,COG0648@NOG	L	Endonuclease IV plays a role in DNA repair. It cleaves phosphodiester bonds at apurinic or apyrimidinic sites (AP sites) to produce new 5'-ends that are base-free deoxyribose 5-phosphate residues. It preferentially attacks modified AP sites created by bleomycin and neocarzinostatin (By similarity)
MSP 122, Firmicutes	msp_122.accessory_module_002	msp_122.accessory_module_002_12	658088.HMPREF0987_01472	1.1e-97	362.1				05EQ8@bactNOG,0EP8C@cloNOG,0NDZ3@firmNOG,COG1032@NOG	C	radical SAM domain protein
MSP 122, Firmicutes	msp_122.accessory_module_002	msp_122.accessory_module_002_13	411468.CLOSCI_02138	2.5e-154	550.1	RNZ	GO:0003674,GO:0003824,GO:0004518,GO:0004527,GO:0004532,GO:0004540,GO:0006139,GO:0006396,GO:0006399,GO:0006725,GO:0006807,GO:0008033,GO:0008150,GO:0008152,GO:0009987,GO:0010467,GO:0016070,GO:0016787,GO:0016788,GO:0034470,GO:0034641,GO:0034660,GO:0043170,GO:0044237,GO:0044238,GO:0044260,GO:0046483,GO:0071704,GO:0090304,GO:0090305,GO:1901360	K00784	05IES@bactNOG,0EP1J@cloNOG,0NDS9@firmNOG,COG1234@NOG	S	Zinc phosphodiesterase, which displays some tRNA 3'- processing endonuclease activity. Probably involved in tRNA maturation, by removing a 3'-trailer from precursor tRNA (By similarity)
MSP 122, Firmicutes	msp_122.accessory_module_002	msp_122.accessory_module_002_14	411461.DORFOR_02519	1.9e-181	640.6	HFLX	GO:0005575,GO:0005622,GO:0005623,GO:0005737,GO:0044424,GO:0044464	K03665	05C1N@bactNOG,0EPUG@cloNOG,0NEK2@firmNOG,COG2262@NOG	S	GTPase that associates with the 50S ribosomal subunit and may have a role during protein synthesis or ribosome biogenesis (By similarity)
MSP 122, Firmicutes	msp_122.accessory_module_002	msp_122.accessory_module_002_15	411461.DORFOR_00336	4.6e-156	555.8	NANH		K01639	07SCR@bactNOG,0EQC4@cloNOG,0NEZZ@firmNOG,COG0329@NOG	E, M	N-acetylneuraminate lyase
MSP 122, Firmicutes	msp_122.accessory_module_002	msp_122.accessory_module_002_16	411468.CLOSCI_04070	1.4e-119	434.5				05CPZ@bactNOG,0EYKI@cloNOG,0P329@firmNOG,COG1737@NOG	K	Helix-turn-helix domain, rpiR family
MSP 122, Firmicutes	msp_122.accessory_module_002	msp_122.accessory_module_002_17	411468.CLOSCI_00627	6.5e-198	695.3	ILVA		K01754	05C7B@bactNOG,0ENNT@cloNOG,0NDKR@firmNOG,COG1171@NOG	E	threonine
MSP 122, Firmicutes	msp_122.accessory_module_002	msp_122.accessory_module_002_18	553973.CLOHYLEM_07013	1.1e-115	421.8	GLK			066F8@bactNOG,0ENXX@cloNOG,0NDDD@firmNOG,COG1940@NOG	G, K	ROK family
MSP 122, Firmicutes	msp_122.accessory_module_002	msp_122.accessory_module_002_19	411468.CLOSCI_03982	2e-118	430.6	THIM		K00878	05C4U@bactNOG,0ENUZ@cloNOG,0NDB9@firmNOG,COG2145@NOG	H	4-methyl-5-beta-hydroxyethylthiazole kinase
MSP 122, Firmicutes	msp_122.accessory_module_002	msp_122.accessory_module_002_20	411468.CLOSCI_01300	7.9e-170	601.7	PDXA	GO:0005575,GO:0005622,GO:0005623,GO:0005737,GO:0044424,GO:0044464	K00097	05CEZ@bactNOG,0EQ2C@cloNOG,0NF03@firmNOG,COG1995@NOG	H	Catalyzes the NAD(P)-dependent oxidation of 4- (phosphohydroxy)-L-threonine (HTP) into 2-amino-3-oxo-4- (phosphohydroxy)butyric acid which spontaneously decarboxylates to form 3-amino-2-oxopropyl phosphate (AHAP) (By similarity)
MSP 122, Firmicutes	msp_122.accessory_module_002	msp_122.accessory_module_002_21	657314.CK5_23610	9.1e-147	525	SCRK	GO:0003674,GO:0003824,GO:0005975,GO:0006793,GO:0006796,GO:0008150,GO:0008152,GO:0009987,GO:0016301,GO:0016310,GO:0016740,GO:0016772,GO:0019200,GO:0044237,GO:0044238,GO:0044262,GO:0046835,GO:0071704	K00847,K03332	05D7K@bactNOG,0ENS6@cloNOG,0NDPY@firmNOG,COG0524@NOG	G	PfkB domain protein
MSP 122, Firmicutes	msp_122.accessory_module_002	msp_122.accessory_module_002_22	742723.HMPREF9477_00042	1.8e-212	743.8				088M1@bactNOG,0F5K5@cloNOG,0P4D4@firmNOG,1002Y@NOG
MSP 122, Firmicutes	msp_122.accessory_module_002	msp_122.accessory_module_002_23	411468.CLOSCI_00628	5.6e-141	505.8	FTSY	GO:0000166,GO:0001882,GO:0001883,GO:0003674,GO:0003824,GO:0003924,GO:0005488,GO:0005525,GO:0005575,GO:0005618,GO:0005622,GO:0005623,GO:0005737,GO:0005829,GO:0005886,GO:0006139,GO:0006152,GO:0006163,GO:0006184,GO:0006195,GO:0006605,GO:0006612,GO:0006613,GO:0006614,GO:0006725,GO:0006753,GO:0006793,GO:0006796,GO:0006807,GO:0006810,GO:0006886,GO:0008104,GO:0008150,GO:0008152,GO:0009056,GO:0009116,GO:…	K03110	05CCP@bactNOG,0EPEM@cloNOG,0NDM1@firmNOG,COG0552@NOG	U	Involved in targeting and insertion of nascent membrane proteins into the cytoplasmic membrane. Acts as a receptor for the complex formed by the signal recognition particle (SRP) and the ribosome-nascent chain (RNC) (By similarity)
MSP 122, Firmicutes	msp_122.accessory_module_002	msp_122.accessory_module_002_24	411489.CLOL250_00838	5e-62	243			K00180	05H8S@bactNOG,0ETT8@cloNOG,0NKAN@firmNOG,COG1014@NOG	C	Oxidoreductase
MSP 122, Firmicutes	msp_122.accessory_module_002	msp_122.accessory_module_002_25	411468.CLOSCI_01593	2.7e-123	446.8	ECFT	GO:0003674,GO:0005215,GO:0005575,GO:0005623,GO:0005886,GO:0006810,GO:0008150,GO:0016020,GO:0044464,GO:0051179,GO:0051234,GO:0071944	K16783,K16785	05EK6@bactNOG,0EPAY@cloNOG,0NDS1@firmNOG,COG0619@NOG	P	Transmembrane (T) component of an energy-coupling factor (ECF) ABC-transporter complex. Unlike classic ABC transporters this ECF transporter provides the energy necessary to transport a number of different substrates (By similarity)
MSP 122, Firmicutes	msp_122.accessory_module_002	msp_122.accessory_module_002_26	411468.CLOSCI_01407	5.6e-92	342.8			K01181	07BU2@bactNOG,0ES0G@cloNOG,0NH93@firmNOG,COG0657@NOG	I	esterase
MSP 122, Firmicutes	msp_122.accessory_module_002	msp_122.accessory_module_002_27	411470.RUMGNA_03572	3.3e-91	339.7	CLPP	GO:0005575,GO:0005622,GO:0005623,GO:0005737,GO:0044424,GO:0044464	K01358	05CCQ@bactNOG,0EP6A@cloNOG,0NECV@firmNOG,COG0740@NOG	O	Cleaves peptides in various proteins in a process that requires ATP hydrolysis. Has a chymotrypsin-like activity. Plays a major role in the degradation of misfolded proteins (By similarity)
MSP 122, Firmicutes	msp_122.accessory_module_002	msp_122.accessory_module_002_28	470146.COPCOM_02071	4.4e-86	322.8			K07023	08UNE@bactNOG,0ERVI@cloNOG,0NH8B@firmNOG,COG1896@NOG	D	Hd domain protein
MSP 122, Firmicutes	msp_122.accessory_module_002	msp_122.accessory_module_002_29	553973.CLOHYLEM_04862	5.4e-98	362.8	CBPA	GO:0005575,GO:0005622,GO:0005623,GO:0005737,GO:0044424,GO:0044464	K03686,K05516	05DVC@bactNOG,0EPWQ@cloNOG,0NF8B@firmNOG,COG0484@NOG,COG2214@NOG	O	chaperone protein DnaJ
MSP 122, Firmicutes	msp_122.accessory_module_002	msp_122.accessory_module_002_30	411468.CLOSCI_01196	1.4e-71	274.6				05WH1@bactNOG,0ERU3@cloNOG,0NFBA@firmNOG,COG2197@NOG	T	two component transcriptional regulator, luxr family
MSP 122, Firmicutes	msp_122.accessory_module_002	msp_122.accessory_module_002_31	411902.CLOBOL_04212	9.8e-66	255.4	BMUL_5984			090RE@bactNOG,0EYT2@cloNOG,0NSPQ@firmNOG,COG1802@NOG	K	FCD
MSP 122, Firmicutes	msp_122.accessory_module_002	msp_122.accessory_module_002_32	411468.CLOSCI_03983	3.7e-91	339.7	THIE		K00788	08UV6@bactNOG,0ESIC@cloNOG,0NI9D@firmNOG,COG0352@NOG	H	Condenses 4-methyl-5-(beta-hydroxyethyl)thiazole monophosphate (THZ-P) and 2-methyl-4-amino-5-hydroxymethyl pyrimidine pyrophosphate (HMP-PP) to form thiamine monophosphate (TMP) (By similarity)
MSP 122, Firmicutes	msp_122.accessory_module_002	msp_122.accessory_module_002_33	411461.DORFOR_01787	2.5e-55	220.7	YVDM			05MN5@bactNOG,0ESB9@cloNOG,0NKRN@firmNOG,COG0637@NOG	J	IA, variant 3
MSP 122, Firmicutes	msp_122.accessory_module_002	msp_122.accessory_module_002_34	411468.CLOSCI_01641	4.1e-81	306.2			K16137	067SE@bactNOG,0F6TY@cloNOG,0NQWU@firmNOG,0XUF9@NOG	K	Transcriptional regulator
MSP 122, Firmicutes	msp_122.accessory_module_002	msp_122.accessory_module_002_35	411468.CLOSCI_01779	1.1e-64	251.9	PUUD	GO:0003674,GO:0003824,GO:0008150,GO:0008152,GO:0016874,GO:0016879,GO:0016884	K07010	08Z86@bactNOG,0ETHT@cloNOG,0NJMP@firmNOG,COG2071@NOG	S	peptidase c26
MSP 122, Firmicutes	msp_122.accessory_module_002	msp_122.accessory_module_002_36	553973.CLOHYLEM_03966	9e-90	335.1				05DRR@bactNOG,0ERZ6@cloNOG,0NEA8@firmNOG,COG1802@NOG	K	Transcriptional regulator, GntR family
MSP 122, Firmicutes	msp_122.accessory_module_002	msp_122.accessory_module_002_37	411468.CLOSCI_01336	2.8e-122	443.4	TAUB	GO:0003674,GO:0003824,GO:0005215,GO:0006139,GO:0006152,GO:0006163,GO:0006195,GO:0006200,GO:0006725,GO:0006753,GO:0006793,GO:0006796,GO:0006807,GO:0006810,GO:0008150,GO:0008152,GO:0009056,GO:0009116,GO:0009117,GO:0009119,GO:0009123,GO:0009125,GO:0009126,GO:0009128,GO:0009141,GO:0009143,GO:0009144,GO:0009146,GO:0009150,GO:0009154,GO:0009158,GO:0009161,GO:0009164,GO:0009166,GO:0009167,GO:0009169,GO:…	K02049	05D7T@bactNOG,0ENTG@cloNOG,0NF2V@firmNOG,COG1116@NOG	P	Abc transporter
MSP 122, Firmicutes	msp_122.accessory_module_002	msp_122.accessory_module_002_38	553973.CLOHYLEM_07729	1.2e-100	371.7				07YVR@bactNOG,0F4Q4@cloNOG,0P31I@firmNOG,COG1597@NOG	I	Diacylglycerol kinase
MSP 122, Firmicutes	msp_122.accessory_module_002	msp_122.accessory_module_002_39	553973.CLOHYLEM_04681	4.3e-86	322.8				07UA6@bactNOG,0ERTK@cloNOG,0NH8T@firmNOG,COG1853@NOG	S	flavin reductase domain protein
MSP 122, Firmicutes	msp_122.accessory_module_002	msp_122.accessory_module_002_40	553973.CLOHYLEM_07695	1.3e-68	265				06KKN@bactNOG,0EYDB@cloNOG,0NUDE@firmNOG,0YBE8@NOG
MSP 122, Firmicutes	msp_122.accessory_module_002	msp_122.accessory_module_002_41	658655.HMPREF0988_01964	7.3e-35	152.9			K07729	067QW@bactNOG,0EWX2@cloNOG,0NQXH@firmNOG,0XUC3@NOG	K	DNA-binding helix-turn-helix protein
MSP 122, Firmicutes	msp_122.accessory_module_002	msp_122.accessory_module_002_42	411468.CLOSCI_03984	2.3e-62	244.2				08ZC8@bactNOG,0ES2N@cloNOG,0NHTA@firmNOG,COG0637@NOG	H	IA, variant 3
MSP 122, Firmicutes	msp_122.accessory_module_002	msp_122.accessory_module_002_43	411468.CLOSCI_04054	7.5e-129	465.7				05DR5@bactNOG,0EQW2@cloNOG,0NGAM@firmNOG,COG0739@NOG	M	peptidase M23
MSP 122, Firmicutes	msp_122.accessory_module_002	msp_122.accessory_module_002_44	411462.DORLON_00565	7.7e-29	132.5	FTHC	GO:0003674,GO:0003824,GO:0005575,GO:0005622,GO:0005623,GO:0005737,GO:0008150,GO:0008152,GO:0016874,GO:0016879,GO:0016882,GO:0022611,GO:0030272,GO:0032502,GO:0044424,GO:0044464	K01934	05MK2@bactNOG,0EUJE@cloNOG,0NKTH@firmNOG,COG0212@NOG	H	5-formyltetrahydrofolate cycloligase
MSP 122, Firmicutes	msp_122.accessory_module_002	msp_122.accessory_module_002_45	553973.CLOHYLEM_06506	5.1e-88	329.3	GRAR		K11630,K19082	05CJZ@bactNOG,0EPC1@cloNOG,0NDT4@firmNOG,COG0745@NOG	T	response regulator
MSP 122, Firmicutes	msp_122.accessory_module_002	msp_122.accessory_module_002_46	411462.DORLON_01168	8.1e-91	338.6				05YT0@bactNOG,0EZDS@cloNOG,0NU2E@firmNOG,COG1802@NOG	K	Transcriptional regulator GntR family
MSP 122, Firmicutes	msp_122.accessory_module_002	msp_122.accessory_module_002_47	411462.DORLON_00580	5.3e-71	272.3	RLMH	GO:0000154,GO:0001510,GO:0003674,GO:0003824,GO:0005488,GO:0005515,GO:0005575,GO:0005622,GO:0005623,GO:0005737,GO:0006139,GO:0006364,GO:0006396,GO:0006725,GO:0006807,GO:0008150,GO:0008152,GO:0008168,GO:0008173,GO:0008649,GO:0008757,GO:0009451,GO:0009987,GO:0010467,GO:0016070,GO:0016072,GO:0016740,GO:0016741,GO:0022613,GO:0031167,GO:0032259,GO:0034470,GO:0034641,GO:0034660,GO:0042254,GO:0042802,GO:…	K00783	08UXA@bactNOG,0ETA3@cloNOG,0NI3G@firmNOG,COG1576@NOG	S	Specifically methylates the pseudouridine at position 1915 (m3Psi1915) in 23S rRNA (By similarity)
MSP 122, Firmicutes	msp_122.accessory_module_002	msp_122.accessory_module_002_48	470146.COPCOM_03271	8.2e-161	571.6	PYRF		K01591,K13421	05SKN@bactNOG,0ENW9@cloNOG,0NDI9@firmNOG,COG0284@NOG	F	OMP decarboxylase
MSP 122, Firmicutes	msp_122.accessory_module_002	msp_122.accessory_module_002_49	411468.CLOSCI_00975	3.8e-300	1035.4	ATPA		K02117	08JIQ@bactNOG,0F7BT@cloNOG,0P6M5@firmNOG,COG1155@NOG	C	Produces ATP from ADP in the presence of a proton gradient across the membrane. The V-type alpha chain is a catalytic subunit (By similarity)
MSP 122, Firmicutes	msp_122.accessory_module_002	msp_122.accessory_module_002_50	553973.CLOHYLEM_07285	8.7e-115	418.3	CLS_01740			05DPZ@bactNOG,0EP0I@cloNOG,0NDYN@firmNOG,COG0745@NOG	T	response regulator
MSP 122, Firmicutes	msp_122.accessory_module_002	msp_122.accessory_module_002_51	411468.CLOSCI_01410	3e-119	433.7	HPK1		K19168	05EWM@bactNOG,0EPIT@cloNOG,0NF9P@firmNOG,COG0642@NOG	T	Histidine kinase
MSP 122, Firmicutes	msp_122.accessory_module_002	msp_122.accessory_module_002_52	411468.CLOSCI_01364	1.6e-109	401	RNFB		K03616	07SVV@bactNOG,0EP0A@cloNOG,0NFBE@firmNOG,COG2878@NOG	C	electron transport complex, RnfABCDGE type, B subunit
MSP 122, Firmicutes	msp_122.accessory_module_002	msp_122.accessory_module_002_53	411462.DORLON_02147	1.3e-88	331.3	CMK	GO:0003674,GO:0003824,GO:0004127,GO:0005575,GO:0005622,GO:0005623,GO:0005737,GO:0006139,GO:0006725,GO:0006753,GO:0006793,GO:0006796,GO:0006807,GO:0008150,GO:0008152,GO:0009117,GO:0009987,GO:0015949,GO:0016301,GO:0016310,GO:0016740,GO:0016772,GO:0019201,GO:0019205,GO:0019637,GO:0034641,GO:0040007,GO:0044237,GO:0044238,GO:0044281,GO:0044424,GO:0044464,GO:0044710,GO:0046483,GO:0046939,GO:0055086,GO:…	K00945,K13799	05CAT@bactNOG,0ESEG@cloNOG,0NI76@firmNOG,COG0283@NOG	F	Cytidine monophosphate kinase
MSP 122, Firmicutes	msp_122.accessory_module_002	msp_122.accessory_module_002_54	553973.CLOHYLEM_05207	2e-142	510.4				08VES@bactNOG,0ESVA@cloNOG,0NISY@firmNOG,11RVU@NOG	S	PHP domain protein
MSP 122, Firmicutes	msp_122.accessory_module_002	msp_122.accessory_module_002_55	718255.RO1_17460	6.4e-70	268.9	PPIB		K01802,K03768	08R5K@bactNOG,0EP8H@cloNOG,0NHB5@firmNOG,COG0652@NOG	O	PPIases accelerate the folding of proteins (By similarity)
MSP 122, Firmicutes	msp_122.accessory_module_002	msp_122.accessory_module_002_56	411468.CLOSCI_01542	7e-70	268.9				08TQR@bactNOG,0EYVW@cloNOG,0NHR2@firmNOG,11GBT@NOG	S	Inherit from firmNOG: Cytidylate kinase
MSP 122, Firmicutes	msp_122.accessory_module_002	msp_122.accessory_module_002_57	476272.RUMHYD_01644	3e-53	213.4			K03088	05MFM@bactNOG,0EU7C@cloNOG,0NM8F@firmNOG,11UY6@NOG	K	rna polymerase
MSP 122, Firmicutes	msp_122.accessory_module_002	msp_122.accessory_module_002_58	657318.EUR_06230	9.7e-38	161.8			K03088	05MFM@bactNOG,0F6B5@cloNOG,0P52H@firmNOG,11UY6@NOG	K	Inherit from bactNOG: RNA Polymerase
MSP 122, Firmicutes	msp_122.accessory_module_002	msp_122.accessory_module_002_59	553973.CLOHYLEM_06113	1.6e-159	567.4			K01750	05CIF@bactNOG,0EQVP@cloNOG,0NE4F@firmNOG,COG2423@NOG	E	ornithine cyclodeaminase
MSP 122, Firmicutes	msp_122.accessory_module_002	msp_122.accessory_module_002_60	553973.CLOHYLEM_04043	3.8e-129	466.1		GO:0005575,GO:0005622,GO:0005623,GO:0005737,GO:0044424,GO:0044464		05CB3@bactNOG,0ENRD@cloNOG,0ND89@firmNOG,COG0037@NOG	D	PP-loop domain protein
MSP 122, Firmicutes	msp_122.accessory_module_002	msp_122.accessory_module_002_61	553973.CLOHYLEM_05308	1.7e-80	304.3	THIN		K00949	05FJ0@bactNOG,0EU82@cloNOG,0NJAX@firmNOG,COG1564@NOG	H	thiamine
MSP 122, Firmicutes	msp_122.accessory_module_002	msp_122.accessory_module_002_62	411468.CLOSCI_02809	2.9e-124	449.9	STP	GO:0005575,GO:0005622,GO:0005623,GO:0005737,GO:0016020,GO:0044424,GO:0044464	K01090,K20074	08ZF3@bactNOG,0ETFM@cloNOG,0NJF9@firmNOG,COG0631@NOG	T	phosphatase
MSP 122, Firmicutes	msp_122.accessory_module_002	msp_122.accessory_module_002_63	411468.CLOSCI_01293	2.1e-281	973	YBIT	GO:0003674,GO:0003824,GO:0005215,GO:0006139,GO:0006152,GO:0006163,GO:0006195,GO:0006200,GO:0006725,GO:0006753,GO:0006793,GO:0006796,GO:0006807,GO:0006810,GO:0006950,GO:0008150,GO:0008152,GO:0009056,GO:0009116,GO:0009117,GO:0009119,GO:0009123,GO:0009125,GO:0009126,GO:0009128,GO:0009141,GO:0009143,GO:0009144,GO:0009146,GO:0009150,GO:0009154,GO:0009158,GO:0009161,GO:0009164,GO:0009166,GO:0009167,GO:…	K06158,K10829	05C5H@bactNOG,0EP3N@cloNOG,0NDHZ@firmNOG,COG0488@NOG	S	Abc transporter
MSP 122, Firmicutes	msp_122.accessory_module_002	msp_122.accessory_module_002_64	556261.HMPREF0240_04169	8.2e-253	877.9	HYDG		K03150	05D41@bactNOG,0EPPI@cloNOG,0NDET@firmNOG,COG1060@NOG	H	biosynthesis protein thiH
MSP 122, Firmicutes	msp_122.accessory_module_002	msp_122.accessory_module_002_65	471875.RUMLAC_00363	2.1e-220	770	PURD	GO:0008150,GO:0040007	K01945,K01952	05C12@bactNOG,0ENRP@cloNOG,0NDC6@firmNOG,COG0151@NOG	F	Phosphoribosylglycinamide synthetase
MSP 122, Firmicutes	msp_122.accessory_module_002	msp_122.accessory_module_002_66	742723.HMPREF9477_01021	1.7e-90	337.8			K07238	05DUN@bactNOG,0EP55@cloNOG,0NDJH@firmNOG,COG0428@NOG	P	Zinc iron permease
MSP 122, Firmicutes	msp_122.accessory_module_002	msp_122.accessory_module_002_67	220668.lp_3474	3.5e-130	470.3			K00008,K06610	05H9C@bactNOG,0XSHZ@NOG	G	)-transporter
MSP 122, Firmicutes	msp_122.accessory_module_002	msp_122.accessory_module_002_68	411468.CLOSCI_01757	5.3e-143	512.7	HEMN	GO:0003674,GO:0003824,GO:0004109,GO:0005575,GO:0005622,GO:0005623,GO:0005737,GO:0006725,GO:0006778,GO:0006779,GO:0006807,GO:0008150,GO:0008152,GO:0009058,GO:0009987,GO:0016491,GO:0016627,GO:0016634,GO:0018130,GO:0019438,GO:0033013,GO:0033014,GO:0034641,GO:0044237,GO:0044249,GO:0044271,GO:0044424,GO:0044464,GO:0044710,GO:0046483,GO:0051186,GO:0051188,GO:0055114,GO:0071704,GO:1901360,GO:1901362,GO:…	K02495	05CSA@bactNOG,0ENMZ@cloNOG,0ND4T@firmNOG,COG0635@NOG	H	Oxygen-independent coproporphyrinogen iii oxidase
MSP 122, Firmicutes	msp_122.accessory_module_002	msp_122.accessory_module_002_69	411468.CLOSCI_03171	9.5e-157	558.1	YHAM	GO:0006139,GO:0006364,GO:0006396,GO:0006725,GO:0006807,GO:0008150,GO:0008152,GO:0009987,GO:0010467,GO:0016070,GO:0016072,GO:0022613,GO:0031123,GO:0031125,GO:0034470,GO:0034641,GO:0034660,GO:0042254,GO:0043170,GO:0043628,GO:0044085,GO:0044237,GO:0044238,GO:0044260,GO:0046483,GO:0071704,GO:0071840,GO:0090304,GO:1901360	K03698	05EQI@bactNOG,0EP0T@cloNOG,0NDUR@firmNOG,COG3481@NOG	S	Domain protein
MSP 122, Firmicutes	msp_122.accessory_module_002	msp_122.accessory_module_002_70	411468.CLOSCI_01929	8e-67	259.2	JAG	GO:0005575,GO:0005622,GO:0005623,GO:0005737,GO:0005829,GO:0005886,GO:0016020,GO:0044424,GO:0044444,GO:0044464,GO:0071944	K06346	08Z7S@bactNOG,0ES26@cloNOG,0NJ82@firmNOG,COG1847@NOG	S	Single-stranded nucleic acid binding R3H domain-containing protein
MSP 122, Firmicutes	msp_122.accessory_module_002	msp_122.accessory_module_002_71	717962.CC1_01250	5e-144	516.2	GLXK	GO:0000255,GO:0000256,GO:0003674,GO:0003824,GO:0006793,GO:0006796,GO:0006807,GO:0008150,GO:0008152,GO:0008887,GO:0009056,GO:0009987,GO:0016301,GO:0016310,GO:0016740,GO:0016772,GO:0016773,GO:0034641,GO:0043603,GO:0043605,GO:0044237,GO:0044248,GO:0044270,GO:0046483,GO:0046700,GO:0071704,GO:1901360,GO:1901361,GO:1901564,GO:1901565,GO:1901575	K00865	05BZW@bactNOG,0EPD2@cloNOG,0NDYH@firmNOG,COG1929@NOG	G	Glycerate kinase
MSP 122, Firmicutes	msp_122.accessory_module_002	msp_122.accessory_module_002_72	411462.DORLON_01999	5.9e-115	419.5	YHAO			07VRP@bactNOG,0EQAX@cloNOG,0NERV@firmNOG,COG0420@NOG	L	Ser Thr protein phosphatase family protein
MSP 122, Firmicutes	msp_122.accessory_module_002	msp_122.accessory_module_002_73	411468.CLOSCI_02802	9e-239	831.2	MURE	GO:0005575,GO:0005622,GO:0005623,GO:0005737,GO:0044424,GO:0044464	K01928,K15792	07EEN@bactNOG,0ENU6@cloNOG,0NDQ3@firmNOG,COG0769@NOG	M	acid to the nucleotide precursor UDP-N-acetylmuramoyl-L-alanyl-D-glutamate (UMAG) in the biosynthesis of bacterial cell-wall peptidoglycan (By similarity)
MSP 122, Firmicutes	msp_122.accessory_module_002	msp_122.accessory_module_002_74	411461.DORFOR_01305	7.7e-32	142.5			K12132	061CS@bactNOG,0EVVQ@cloNOG,0NQ0W@firmNOG,129P8@NOG
MSP 122, Firmicutes	msp_122.accessory_module_002	msp_122.accessory_module_002_75	658655.HMPREF0988_02742	3.8e-83	312.8	FTNA	GO:0005575,GO:0005622,GO:0005623,GO:0005737,GO:0044424,GO:0044464	K02217	090A1@bactNOG,0ERUN@cloNOG,0NIFI@firmNOG,COG1528@NOG	P	ferritin Dps family protein
MSP 122, Firmicutes	msp_122.accessory_module_002	msp_122.accessory_module_002_76	556261.HMPREF0240_00807	2.5e-165	587				0659D@bactNOG,0EVSP@cloNOG,0NNW0@firmNOG,123IR@NOG
MSP 122, Firmicutes	msp_122.accessory_module_002	msp_122.accessory_module_002_77	411460.RUMTOR_00715	3.9e-124	449.5	TPIA	GO:0003674,GO:0003824,GO:0004807,GO:0005575,GO:0005576,GO:0005622,GO:0005623,GO:0005737,GO:0005829,GO:0005886,GO:0005975,GO:0005996,GO:0006006,GO:0006007,GO:0006091,GO:0006094,GO:0006096,GO:0008150,GO:0008152,GO:0009056,GO:0009058,GO:0009987,GO:0016020,GO:0016051,GO:0016052,GO:0016853,GO:0016860,GO:0016861,GO:0019318,GO:0019319,GO:0019320,GO:0040007,GO:0044237,GO:0044238,GO:0044424,GO:0044444,GO:…	K01803	05CP7@bactNOG,0ENNV@cloNOG,0ND5H@firmNOG,COG0149@NOG	G	Triose-phosphate isomerase
MSP 122, Firmicutes	msp_122.accessory_module_002	msp_122.accessory_module_002_78	411461.DORFOR_01567	6.2e-207	725.3	OBG	GO:0000166,GO:0000287,GO:0001882,GO:0001883,GO:0003674,GO:0003824,GO:0003924,GO:0005488,GO:0005525,GO:0005575,GO:0005622,GO:0005623,GO:0005737,GO:0005829,GO:0005840,GO:0005886,GO:0006139,GO:0006152,GO:0006163,GO:0006184,GO:0006195,GO:0006464,GO:0006468,GO:0006725,GO:0006753,GO:0006793,GO:0006796,GO:0006807,GO:0006996,GO:0007059,GO:0008150,GO:0008152,GO:0009056,GO:0009116,GO:0009117,GO:0009119,GO:…	K03979	05C9R@bactNOG,0EPNR@cloNOG,0NDTZ@firmNOG,COG0536@NOG	S	An essential GTPase which binds GTP, GDP and possibly (p)ppGpp with moderate affinity, with high nucleotide exchange rates and a fairly low GTP hydrolysis rate (By similarity). It may play a role in control of the cell cycle, stress response, ribosome biogenesis and in those bacteria that undergo differentiation, in morphogenesis control
MSP 122, Firmicutes	msp_122.accessory_module_002	msp_122.accessory_module_002_79	553973.CLOHYLEM_04765	3.1e-69	266.5				08TCH@bactNOG,0F4MK@cloNOG,0P2XR@firmNOG,COG1853@NOG	S	rubredoxin
MSP 122, Firmicutes	msp_122.accessory_module_002	msp_122.accessory_module_002_80	556261.HMPREF0240_03326	2.8e-237	826.2	ASNS	GO:0003674,GO:0003824,GO:0004812,GO:0004816,GO:0005575,GO:0005622,GO:0005623,GO:0005737,GO:0006082,GO:0006139,GO:0006399,GO:0006412,GO:0006418,GO:0006421,GO:0006520,GO:0006725,GO:0006807,GO:0008150,GO:0008152,GO:0009058,GO:0009059,GO:0009987,GO:0010467,GO:0016070,GO:0016874,GO:0016875,GO:0016876,GO:0019538,GO:0019752,GO:0034641,GO:0034645,GO:0034660,GO:0043038,GO:0043039,GO:0043170,GO:0043436,GO:…	K01893	05C5S@bactNOG,0EP26@cloNOG,0NDUQ@firmNOG,COG0017@NOG	J	asparaginyl-tRNA synthetase
MSP 122, Firmicutes	msp_122.accessory_module_002	msp_122.accessory_module_002_81	411461.DORFOR_03122	3e-42	177.9				081TQ@bactNOG,0ETI1@cloNOG,0P3GA@firmNOG,COG0791@NOG	M	NlpC P60 family protein
MSP 122, Firmicutes	msp_122.accessory_module_002	msp_122.accessory_module_002_82	553973.CLOHYLEM_04678	3.2e-75	287	PGDA	GO:0005575,GO:0005576,GO:0005618,GO:0005623,GO:0030312,GO:0044464,GO:0071944		08ZJ4@bactNOG,0ESDM@cloNOG,0NJG4@firmNOG,COG0726@NOG	G	Polysaccharide deacetylase
MSP 122, Firmicutes	msp_122.accessory_module_002	msp_122.accessory_module_002_83	411468.CLOSCI_02806	1.4e-75	288.1	YUGP		K06973	08R8F@bactNOG,0ERVG@cloNOG,0NHAY@firmNOG,COG2738@NOG	S	zinc metallopeptidase
MSP 122, Firmicutes	msp_122.accessory_module_002	msp_122.accessory_module_002_84	470146.COPCOM_03221	1.7e-294	1016.5	PGCA	GO:0003674,GO:0003824,GO:0004614,GO:0004615,GO:0005575,GO:0005622,GO:0005623,GO:0005737,GO:0005829,GO:0005886,GO:0005975,GO:0008150,GO:0008152,GO:0009056,GO:0016020,GO:0016052,GO:0016853,GO:0016866,GO:0016868,GO:0044238,GO:0044424,GO:0044444,GO:0044464,GO:0071704,GO:0071944,GO:1901575	K01835,K01840	07QSU@bactNOG,0EPAX@cloNOG,0NDS0@firmNOG,COG1109@NOG	G	Phosphoglucomutase phosphomannomutase alpha beta alpha domain
MSP 122, Firmicutes	msp_122.accessory_module_002	msp_122.accessory_module_002_85	693746.OBV_14420	1.5e-33	147.5				05VZY@bactNOG,0F4T1@cloNOG,0NK99@firmNOG,COG1433@NOG	O	Dinitrogenase iron-molybdenum cofactor biosynthesis protein
MSP 122, Firmicutes	msp_122.accessory_module_002	msp_122.accessory_module_002_86	411461.DORFOR_01571	9e-100	368.6			K07045	07X47@bactNOG,0ES3Q@cloNOG,0NHGD@firmNOG,COG2159@NOG	S	amidohydrolase
MSP 122, Firmicutes	msp_122.accessory_module_002	msp_122.accessory_module_002_87	411461.DORFOR_00832	8.5e-126	455.7				05KM6@bactNOG,0EP73@cloNOG,0P2SD@firmNOG,0ZVDW@NOG	M	Group 1 family
MSP 122, Firmicutes	msp_122.accessory_module_002	msp_122.accessory_module_002_88	658088.HMPREF0987_02082	8e-99	365.5		GO:0005575,GO:0016020	K02026,K10238,K15772	05EH6@bactNOG,0EPKW@cloNOG,0NFGI@firmNOG,COG0395@NOG	G	abc transporter permease protein
MSP 122, Firmicutes	msp_122.accessory_module_002	msp_122.accessory_module_002_89	658088.HMPREF0987_02428	7.5e-106	388.7	SMU_1348C		K02003	05CQU@bactNOG,0ENTR@cloNOG,0NDX8@firmNOG,COG1136@NOG	V	Abc transporter
MSP 122, Firmicutes	msp_122.accessory_module_002	msp_122.accessory_module_002_90	742740.HMPREF9474_00777	4.4e-120	436.4	GLSA		K01425	05CSV@bactNOG,0EPKP@cloNOG,0NE1H@firmNOG,COG2066@NOG	E	Glutaminase
MSP 122, Firmicutes	msp_122.accessory_module_002	msp_122.accessory_module_002_91	658655.HMPREF0988_02363	4.2e-210	735.7	PGK	GO:0005575,GO:0005576,GO:0005622,GO:0005623,GO:0005737,GO:0005886,GO:0008150,GO:0016020,GO:0040007,GO:0044424,GO:0044464,GO:0071944	K00927,K01803	05BZA@bactNOG,0ENRZ@cloNOG,0ND8W@firmNOG,COG0126@NOG	G	Phosphoglycerate kinase
MSP 122, Firmicutes	msp_122.accessory_module_002	msp_122.accessory_module_002_92	553973.CLOHYLEM_07462	2e-195	687.2			K07651	05BZU@bactNOG,0EP4V@cloNOG,0NDAC@firmNOG,0XNMH@NOG	T	Histidine kinase
MSP 122, Firmicutes	msp_122.accessory_module_002	msp_122.accessory_module_002_93	411468.CLOSCI_03173	0	1156.4	MUTS2	GO:0000018,GO:0000217,GO:0000400,GO:0003674,GO:0003676,GO:0003677,GO:0003824,GO:0004518,GO:0004519,GO:0005488,GO:0006139,GO:0006152,GO:0006163,GO:0006195,GO:0006200,GO:0006259,GO:0006281,GO:0006725,GO:0006753,GO:0006793,GO:0006796,GO:0006807,GO:0006950,GO:0006974,GO:0008150,GO:0008152,GO:0009056,GO:0009116,GO:0009117,GO:0009119,GO:0009123,GO:0009125,GO:0009126,GO:0009128,GO:0009141,GO:0009143,GO:…	K07456	05C98@bactNOG,0ENNM@cloNOG,0ND59@firmNOG,COG1193@NOG	L	MutS2 protein
MSP 122, Firmicutes	msp_122.accessory_module_002	msp_122.accessory_module_002_94	411470.RUMGNA_03364	1.5e-190	670.6	ASD	GO:0003674,GO:0003824,GO:0004073,GO:0005575,GO:0005618,GO:0005623,GO:0005886,GO:0006082,GO:0006520,GO:0006553,GO:0006807,GO:0008150,GO:0008152,GO:0008652,GO:0009058,GO:0009066,GO:0009067,GO:0009085,GO:0009089,GO:0009987,GO:0016020,GO:0016053,GO:0016491,GO:0016620,GO:0016903,GO:0019752,GO:0019877,GO:0030312,GO:0040007,GO:0043436,GO:0043648,GO:0043650,GO:0044237,GO:0044238,GO:0044249,GO:0044281,GO:…	K00133	05CM3@bactNOG,0EPV9@cloNOG,0NDEF@firmNOG,COG0136@NOG	E	Catalyzes the NADPH-dependent formation of L-aspartate- semialdehyde (L-ASA) by the reductive dephosphorylation of L- aspartyl-4-phosphate (By similarity)
MSP 122, Firmicutes	msp_122.accessory_module_002	msp_122.accessory_module_002_95	742723.HMPREF9477_00671	0	1100.5	YGIQ			05CCT@bactNOG,0ENU8@cloNOG,0NDG9@firmNOG,COG1032@NOG	C	UPF0313 protein
MSP 122, Firmicutes	msp_122.accessory_module_002	msp_122.accessory_module_002_96	411468.CLOSCI_01250	1.8e-55	220.7	YNEP		K07107	08099@bactNOG,0EU66@cloNOG,0NKMZ@firmNOG,COG0824@NOG	S	Thioesterase superfamily protein
MSP 122, Firmicutes	msp_122.accessory_module_002	msp_122.accessory_module_002_97	411461.DORFOR_01573	2.2e-69	267.3			K07025	08UYS@bactNOG,0ETN8@cloNOG,0NKN2@firmNOG,COG1011@NOG	S	IA, variant 3
MSP 122, Firmicutes	msp_122.accessory_module_002	msp_122.accessory_module_002_98	553973.CLOHYLEM_07276	8e-169	599	YHAN	GO:0005575,GO:0005623,GO:0005886,GO:0016020,GO:0044464,GO:0071944		06D4I@bactNOG,0EPBQ@cloNOG,0NFVT@firmNOG,COG4717@NOG	S	Inherit from firmNOG: DNA repair atpase
MSP 122, Firmicutes	msp_122.accessory_module_002	msp_122.accessory_module_002_99	411468.CLOSCI_00458	2.1e-79	300.8	LYTH			05FAA@bactNOG,0ETQM@cloNOG,0NF5Y@firmNOG,COG0739@NOG	M	peptidase M23
MSP 122, Firmicutes	msp_122.accessory_module_002	msp_122.accessory_module_002_100	428125.CLOLEP_03028	2.4e-193	680.2		GO:0005575,GO:0005622,GO:0005623,GO:0005737,GO:0044424,GO:0044464		05C3S@bactNOG,0ENZC@cloNOG,0NDA7@firmNOG,COG0534@NOG	V	Mate efflux family protein
MSP 122, Firmicutes	msp_122.accessory_module_002	msp_122.accessory_module_002_101	411468.CLOSCI_01981	3.8e-67	260	RLUC		K06177,K06180	05DR9@bactNOG,0ERWX@cloNOG,0NIE0@firmNOG,COG0564@NOG	J	Pseudouridine synthase
MSP 122, Firmicutes	msp_122.accessory_module_002	msp_122.accessory_module_002_102	411468.CLOSCI_00461	1e-88	331.6			K00949	08ZC8@bactNOG,0ES2N@cloNOG,0NHTA@firmNOG,COG0637@NOG	H	IA, variant 3
MSP 122, Firmicutes	msp_122.accessory_module_002	msp_122.accessory_module_002_103	411462.DORLON_00043	4.5e-202	709.1	PYRP	GO:0003674,GO:0005215,GO:0005350,GO:0005575,GO:0005623,GO:0005886,GO:0005887,GO:0006810,GO:0008150,GO:0009987,GO:0015205,GO:0015210,GO:0015851,GO:0015855,GO:0015857,GO:0015931,GO:0015932,GO:0016020,GO:0016021,GO:0022857,GO:0022891,GO:0022892,GO:0031224,GO:0031226,GO:0044425,GO:0044459,GO:0044464,GO:0044699,GO:0044763,GO:0044765,GO:0051179,GO:0051234,GO:0055085,GO:0071702,GO:0071705,GO:0071944,GO:…	K02824	05C2W@bactNOG,0EPI9@cloNOG,0NE7S@firmNOG,COG2233@NOG	F	permease
MSP 122, Firmicutes	msp_122.accessory_module_002	msp_122.accessory_module_002_104	411902.CLOBOL_04236	1.3e-206	724.2	ICD	GO:0000287,GO:0003674,GO:0003824,GO:0004448,GO:0004450,GO:0005488,GO:0005575,GO:0005623,GO:0005886,GO:0005975,GO:0006081,GO:0006082,GO:0006091,GO:0006097,GO:0006099,GO:0006102,GO:0008150,GO:0008152,GO:0008270,GO:0009060,GO:0009987,GO:0015980,GO:0016020,GO:0016491,GO:0016614,GO:0016616,GO:0019752,GO:0032787,GO:0043167,GO:0043169,GO:0043436,GO:0044237,GO:0044238,GO:0044262,GO:0044281,GO:0044464,GO:…	K00031	05D5N@bactNOG,0EQ0K@cloNOG,0NETP@firmNOG,COG0538@NOG	C	isocitrate dehydrogenase (NADP)
MSP 122, Firmicutes	msp_122.accessory_module_002	msp_122.accessory_module_002_105	411461.DORFOR_01564	1.2e-64	251.5	YQEK	GO:0005575,GO:0005622,GO:0005623,GO:0005737,GO:0044424,GO:0044464	K00969	08WF2@bactNOG,0ET88@cloNOG,0NJ77@firmNOG,COG1713@NOG	H	Metal dependent phosphohydrolase
MSP 122, Firmicutes	msp_122.accessory_module_002	msp_122.accessory_module_002_106	411468.CLOSCI_00066	1.8e-99	367.5	YHCG		K01990	05DVE@bactNOG,0EP6J@cloNOG,0NDPA@firmNOG,COG1131@NOG	V	Abc transporter
MSP 122, Firmicutes	msp_122.accessory_module_002	msp_122.accessory_module_002_107	537007.BLAHAN_07110	2.1e-90	337				07UCZ@bactNOG,0EPNI@cloNOG,0NFCJ@firmNOG,0XRV2@NOG
MSP 122, Firmicutes	msp_122.accessory_module_002	msp_122.accessory_module_002_108	411468.CLOSCI_03111	1e-111	408.7			K03545	08X8T@bactNOG,0ETF9@cloNOG,0NJ6T@firmNOG,COG0544@NOG	O	Involved in protein export. Acts as a chaperone by maintaining the newly synthesized protein in an open conformation (By similarity)
MSP 122, Firmicutes	msp_122.accessory_module_002	msp_122.accessory_module_002_109	411462.DORLON_02086	3.6e-229	799.3	ARGH	GO:0005575,GO:0005622,GO:0005623,GO:0005737,GO:0044424,GO:0044464	K01755	05CH7@bactNOG,0ENZ6@cloNOG,0NE63@firmNOG,COG0165@NOG	E	Arginosuccinase
MSP 122, Firmicutes	msp_122.accessory_module_002	msp_122.accessory_module_002_110	411462.DORLON_00126	5.5e-145	519.2	HYDE		K01012	07QW8@bactNOG,0EP16@cloNOG,0NDQZ@firmNOG,COG0502@NOG	H	radical SAM domain protein
MSP 122, Firmicutes	msp_122.accessory_module_002	msp_122.accessory_module_002_111	411468.CLOSCI_01224	1.6e-204	718				05F4T@bactNOG,0EPXK@cloNOG,0NDXY@firmNOG,COG0642@NOG	T	Histidine kinase
MSP 122, Firmicutes	msp_122.accessory_module_002	msp_122.accessory_module_002_112	411462.DORLON_00582	5.6e-214	748.8	GLTA		K00266,K17722	05BZ8@bactNOG,0ENQ0@cloNOG,0NDBT@firmNOG,COG0493@NOG	E	glutamate synthase
MSP 122, Firmicutes	msp_122.accessory_module_002	msp_122.accessory_module_002_113	411468.CLOSCI_00637	1.2e-168	597.8	PTA	GO:0003674,GO:0003824,GO:0005575,GO:0005622,GO:0005623,GO:0005737,GO:0008150,GO:0008152,GO:0008959,GO:0016407,GO:0016740,GO:0016746,GO:0016747,GO:0044424,GO:0044464	K00625,K04020,K13788,K18672	08IJ2@bactNOG,0F72U@cloNOG,0P694@firmNOG,COG0280@NOG	C	phosphate acetyltransferase
MSP 122, Firmicutes	msp_122.accessory_module_002	msp_122.accessory_module_002_114	457421.CBFG_00747	3.4e-275	952.6			K06147	05BZ1@bactNOG,0ENNU@cloNOG,0NDFU@firmNOG,COG1132@NOG	V	Abc transporter
MSP 122, Firmicutes	msp_122.accessory_module_002	msp_122.accessory_module_002_115	411461.DORFOR_02407	6.8e-95	352.4				08RFF@bactNOG,0ES67@cloNOG,0NHIT@firmNOG,COG4636@NOG	S	Pfam:DUF820
MSP 122, Firmicutes	msp_122.accessory_module_002	msp_122.accessory_module_002_116	553973.CLOHYLEM_06698	2.7e-42	176.4	YLXQ			05VHM@bactNOG,0EVSS@cloNOG,0NNMH@firmNOG,COG1358@NOG	J	ribosomal protein
MSP 122, Firmicutes	msp_122.accessory_module_002	msp_122.accessory_module_002_117	411461.DORFOR_02914	1.5e-99	367.5	RECR	GO:0000731,GO:0005575,GO:0006139,GO:0006259,GO:0006281,GO:0006310,GO:0006725,GO:0006807,GO:0006950,GO:0006974,GO:0008150,GO:0008152,GO:0009058,GO:0009059,GO:0009295,GO:0009314,GO:0009411,GO:0009416,GO:0009628,GO:0009987,GO:0018130,GO:0019438,GO:0033554,GO:0034641,GO:0034645,GO:0034654,GO:0043170,GO:0044237,GO:0044238,GO:0044249,GO:0044260,GO:0044271,GO:0044699,GO:0044763,GO:0046483,GO:0050896,GO:…	K06187	05F3K@bactNOG,0ENZS@cloNOG,0NDY5@firmNOG,COG0353@NOG	L	May play a role in DNA repair. It seems to be involved in an RecBC-independent recombinational process of DNA repair. It may act with RecF and RecO (By similarity)
MSP 094, Eubacterium sp. 3_1_31	msp_094.accessory_module_12	msp_094.accessory_module_12_1	552396.HMPREF0863_00721	1.2e-93	348.2	YOAP			05EPI@bactNOG,0I7D6@eryNOG,0NDFH@firmNOG,0XRCP@NOG	S	Inherit from firmNOG: Acetyltransferase (GNAT) family
MSP 094, Eubacterium sp. 3_1_31	msp_094.accessory_module_12	msp_094.accessory_module_12_2	552396.HMPREF0863_00663	3.5e-195	686				05JZZ@bactNOG,0I7K1@eryNOG,0NKBJ@firmNOG,11VIT@NOG
MSP 094, Eubacterium sp. 3_1_31	msp_094.accessory_module_12	msp_094.accessory_module_12_3	552396.HMPREF0863_00639	1.7e-223	780.4				07TU2@bactNOG,0I6PS@eryNOG,0P2JD@firmNOG,0XXTQ@NOG	S	peptidase
MSP 094, Eubacterium sp. 3_1_31	msp_094.accessory_module_12	msp_094.accessory_module_12_4	552396.HMPREF0863_00722	1.4e-111	407.5				077EP@bactNOG,0NFE2@firmNOG,COG4832@NOG	K	Pfam:DUF2174
MSP 094, Eubacterium sp. 3_1_31	msp_094.accessory_module_12	msp_094.accessory_module_12_5	552396.HMPREF0863_00723	8.1e-167	591.7				07TNU@bactNOG,0I73X@eryNOG,0NFHD@firmNOG,COG2378@NOG	K	DeoR-like helix-turn-helix domain
MSP 094, Eubacterium sp. 3_1_31	msp_094.accessory_module_12	msp_094.accessory_module_12_6	552396.HMPREF0863_02731	3.2e-90	337				06BIZ@bactNOG,0NSKP@firmNOG,0Y1P5@NOG	S	Collagen triple helix repeat (20 copies)
MSP 094, Eubacterium sp. 3_1_31	msp_094.accessory_module_12	msp_094.accessory_module_12_7	552396.HMPREF0863_02150	6.8e-154	548.5	FESA			05E79@bactNOG,0NHBF@firmNOG,0XPB7@NOG	C	4fe-4S binding domain protein
MSP 094, Eubacterium sp. 3_1_31	msp_094.accessory_module_12	msp_094.accessory_module_12_8	552396.HMPREF0863_00725	9.6e-148	528.1	DEGV			COG1307@NOG	S	degv family
MSP 094, Eubacterium sp. 3_1_31	msp_094.accessory_module_12	msp_094.accessory_module_12_9	552396.HMPREF0863_00616	8.7e-134	481.5			K07313	080HN@bactNOG,0I7WF@eryNOG,0P3KJ@firmNOG,COG0639@NOG	T	Calcineurin-like phosphoesterase
MSP 094, Eubacterium sp. 3_1_31	msp_094.accessory_module_12	msp_094.accessory_module_12_10	313596.RB2501_00496	1e-17	95.5	BGLB		K05349	07QK4@bactNOG,099WF@bctoNOG,0P8QV@flaNOG,COG1472@NOG	G	beta-glucosidase EC 3.2.1.21
MSP 094, Eubacterium sp. 3_1_31	msp_094.accessory_module_12	msp_094.accessory_module_12_11	552396.HMPREF0863_02726	2.5e-85	321.6				08R4M@bactNOG,0NH7K@firmNOG,11FFQ@NOG	S	Collagen triple helix repeat (20 copies)
MSP 094, Eubacterium sp. 3_1_31	msp_094.accessory_module_12	msp_094.accessory_module_12_12	552396.HMPREF0863_00145	6.5e-98	362.1			K03426	08204@bactNOG,0P6UD@firmNOG,COG2816@NOG	L	Hydrolase, NUDIX family
MSP 094, Eubacterium sp. 3_1_31	msp_094.accessory_module_12	msp_094.accessory_module_12_13	552396.HMPREF0863_02154	2.7e-86	323.2			K02794	08TCZ@bactNOG,0NIAP@firmNOG,COG3444@NOG	G	Pts system
MSP 094, Eubacterium sp. 3_1_31	msp_094.accessory_module_12	msp_094.accessory_module_12_14	552396.HMPREF0863_00614	7.5e-49	198				05PPV@bactNOG,0NN6X@firmNOG,11XZC@NOG
MSP 028, [Clostridium] innocuum	msp_028.accessory_module_06	msp_028.accessory_module_06_1	908340.HMPREF9406_2819	1.7e-241	840.1	ALR	GO:0000270,GO:0003674,GO:0003824,GO:0005488,GO:0006022,GO:0006023,GO:0006024,GO:0006082,GO:0006520,GO:0006522,GO:0006523,GO:0006807,GO:0008150,GO:0008152,GO:0008652,GO:0008784,GO:0009058,GO:0009059,GO:0009078,GO:0009079,GO:0009252,GO:0009273,GO:0009987,GO:0016053,GO:0016853,GO:0016854,GO:0016855,GO:0019752,GO:0030170,GO:0030203,GO:0030632,GO:0034645,GO:0036361,GO:0040007,GO:0042546,GO:0043167,GO:…	K01775	05CJ4@bactNOG,0EPF7@cloNOG,0ND8Q@firmNOG,COG0787@NOG	M	Catalyzes the interconversion of L-alanine and D- alanine. May also act on other amino acids (By similarity)
MSP 028, [Clostridium] innocuum	msp_028.accessory_module_06	msp_028.accessory_module_06_2	908340.HMPREF9406_2813	4.2e-156	555.8	DAT	GO:0003674,GO:0003824,GO:0005488,GO:0006082,GO:0006520,GO:0006807,GO:0008150,GO:0008152,GO:0008483,GO:0008652,GO:0009056,GO:0009058,GO:0009063,GO:0009987,GO:0016053,GO:0016054,GO:0016740,GO:0016769,GO:0019478,GO:0019752,GO:0030170,GO:0043167,GO:0043168,GO:0043436,GO:0044237,GO:0044238,GO:0044248,GO:0044249,GO:0044281,GO:0044282,GO:0044283,GO:0044710,GO:0044711,GO:0044712,GO:0046394,GO:0046395,GO:…	K00824,K00826,K02619	05F0I@bactNOG,0F4QH@cloNOG,0NH4K@firmNOG,COG0115@NOG	E	Acts on the D-isomers of alanine, leucine, aspartate, glutamate, aminobutyrate, norvaline and asparagine. The enzyme transfers an amino group from a substrate D-amino acid to the pyridoxal phosphate cofactor to form pyridoxamine and an alpha- keto acid in the first half-reaction (By similarity)
MSP 028, [Clostridium] innocuum	msp_028.accessory_module_06	msp_028.accessory_module_06_3	908340.HMPREF9406_2821	1e-137	494.6			K02795	05ERC@bactNOG,0EWCC@cloNOG,0NF5U@firmNOG,COG3715@NOG	G	pts system
MSP 028, [Clostridium] innocuum	msp_028.accessory_module_06	msp_028.accessory_module_06_4	908340.HMPREF9406_2818	2.6e-135	486.9				08JYZ@bactNOG,0EPNM@cloNOG,0NF0C@firmNOG,COG1284@NOG	S	Conserved Protein
MSP 028, [Clostridium] innocuum	msp_028.accessory_module_06	msp_028.accessory_module_06_5	908340.HMPREF9406_2820	2e-153	547			K02796,K19509	05F3R@bactNOG,0EQN7@cloNOG,0NDZ8@firmNOG,COG3716@NOG	G	PTS system mannose fructose sorbose family IID
MSP 028, [Clostridium] innocuum	msp_028.accessory_module_06	msp_028.accessory_module_06_6	908340.HMPREF9406_2816	4.8e-150	535.8	DAPA	GO:0005575,GO:0005622,GO:0005623,GO:0005737,GO:0044424,GO:0044464	K01714	05CDP@bactNOG,0EPP6@cloNOG,0NDUN@firmNOG,COG0329@NOG	E	Catalyzes the condensation of (S)-aspartate-beta- semialdehyde (S)-ASA and pyruvate to 4-hydroxy- tetrahydrodipicolinate (HTPA) (By similarity)
MSP 028, [Clostridium] innocuum	msp_028.accessory_module_06	msp_028.accessory_module_06_7	908340.HMPREF9406_2815	1.9e-105	387.1	EDA		K01625	08UHU@bactNOG,0EP85@cloNOG,0NE62@firmNOG,COG0800@NOG	G	2-dehydro-3-deoxyphosphogluconate aldolase 4-hydroxy-2-oxoglutarate aldolase
MSP 028, [Clostridium] innocuum	msp_028.accessory_module_06	msp_028.accessory_module_06_8	908340.HMPREF9406_2817	1.4e-100	370.9	KDSD		K06041	COG0794@NOG	M	Arabinose 5-phosphate isomerase
MSP 028, [Clostridium] innocuum	msp_028.accessory_module_06	msp_028.accessory_module_06_9	908340.HMPREF9406_2823	4.4e-70	269.2			K02794	COG3444@NOG	G	pts system
MSP 028, [Clostridium] innocuum	msp_028.accessory_module_06	msp_028.accessory_module_06_10	908340.HMPREF9406_2822	3.3e-81	306.2			K02794	05T19@bactNOG,0ETXN@cloNOG,0NK5D@firmNOG,COG3444@NOG	G	PTS system sorbose subfamily IIB component
MSP 028, [Clostridium] innocuum	msp_028.accessory_module_06	msp_028.accessory_module_06_11	908340.HMPREF9406_2824	9.4e-75	284.6			K02793	05WKA@bactNOG,0EVIC@cloNOG,0NKSJ@firmNOG,COG2893@NOG	G	PTS system fructose IIA component
MSP 028, [Clostridium] innocuum	msp_028.accessory_module_06	msp_028.accessory_module_06_12	908340.HMPREF9406_0463	2.1e-58	229.9				084NY@bactNOG,0F4ZR@cloNOG,0P1IY@firmNOG,COG0675@NOG	L	Transposase
MSP 028, [Clostridium] innocuum	msp_028.accessory_module_06	msp_028.accessory_module_06_13	908340.HMPREF9406_0810	5.4e-79	298.9				05J79@bactNOG,0ETWH@cloNOG,0NK27@firmNOG,11PRB@NOG	S	toxin secretion phage lysis holin
MSP 028, [Clostridium] innocuum	msp_028.accessory_module_06	msp_028.accessory_module_06_14	908340.HMPREF9406_1105	7.9e-112	408.3			K01990	08RDQ@bactNOG,0ERZD@cloNOG,0NF10@firmNOG,COG1131@NOG	P	Abc transporter
MSP 028, [Clostridium] innocuum	msp_028.accessory_module_20	msp_028.accessory_module_20_1	908340.HMPREF9406_2323	2.5e-209	733				05PCG@bactNOG,0P5DA@firmNOG,COG3835@NOG	K	Inherit from COG: regulatoR
MSP 028, [Clostridium] innocuum	msp_028.accessory_module_20	msp_028.accessory_module_20_2	411468.CLOSCI_03633	1.1e-22	111.7	DICA	GO:0006139,GO:0006351,GO:0006725,GO:0006807,GO:0008150,GO:0008152,GO:0009058,GO:0009059,GO:0009987,GO:0010467,GO:0016070,GO:0018130,GO:0019438,GO:0032774,GO:0034641,GO:0034645,GO:0034654,GO:0043170,GO:0044237,GO:0044238,GO:0044249,GO:0044260,GO:0044271,GO:0046483,GO:0071704,GO:0090304,GO:1901360,GO:1901362,GO:1901576		08IMY@bactNOG,0F740@cloNOG,0P6AM@firmNOG,COG1396@NOG	K	HTH_XRE
MSP 028, [Clostridium] innocuum	msp_028.accessory_module_20	msp_028.accessory_module_20_3	908340.HMPREF9406_0343	1.4e-188	664.1	HTRA	GO:0003674,GO:0003824,GO:0005575,GO:0005623,GO:0005886,GO:0006508,GO:0006950,GO:0008150,GO:0008152,GO:0008233,GO:0008236,GO:0009266,GO:0009408,GO:0009628,GO:0016020,GO:0016787,GO:0017171,GO:0019538,GO:0043170,GO:0044238,GO:0044464,GO:0050896,GO:0070011,GO:0071704,GO:0071944	K04771	05C0H@bactNOG,0EP64@cloNOG,0NEX0@firmNOG,COG0265@NOG	M	peptidase S1 and S6, chymotrypsin Hap
MSP 028, [Clostridium] innocuum	msp_028.accessory_module_20	msp_028.accessory_module_20_4	428127.EUBDOL_02069	3.1e-54	217.6	YKKB		K03790	08YYQ@bactNOG,0I8XM@eryNOG,0NJJ1@firmNOG,COG1670@NOG	J	Inherit from firmNOG: GCN5-related N-acetyltransferase
MSP 028, [Clostridium] innocuum	msp_028.accessory_module_20	msp_028.accessory_module_20_5	908340.HMPREF9406_0841	0	1270.8				05CR9@bactNOG,0NGZZ@firmNOG,COG5184@NOG	D, Z	domain protein
MSP 028, [Clostridium] innocuum	msp_028.accessory_module_20	msp_028.accessory_module_20_6	908340.HMPREF9406_3001	0	1427.2	FTSI	GO:0000003,GO:0000270,GO:0000910,GO:0003674,GO:0003824,GO:0005488,GO:0005575,GO:0005576,GO:0005618,GO:0005623,GO:0005886,GO:0005887,GO:0006022,GO:0006023,GO:0006024,GO:0006807,GO:0007049,GO:0008144,GO:0008150,GO:0008152,GO:0008658,GO:0008955,GO:0009058,GO:0009059,GO:0009252,GO:0009273,GO:0009274,GO:0009276,GO:0009987,GO:0016020,GO:0016021,GO:0016740,GO:0016757,GO:0016758,GO:0019954,GO:0022402,GO:…	K03587,K08384,K08724,K12552,K12556	05CJN@bactNOG,0ENN1@cloNOG,0ND4V@firmNOG,COG0768@NOG	M	Stage V sporulation protein D
MSP 028, [Clostridium] innocuum	msp_028.accessory_module_09	msp_028.accessory_module_09_1	908340.HMPREF9406_4188	1e-200	704.5			K19504	05DBQ@bactNOG,0EZR1@cloNOG,0NMXQ@firmNOG,COG0449@NOG	M	SIS domain
MSP 028, [Clostridium] innocuum	msp_028.accessory_module_09	msp_028.accessory_module_09_2	908340.HMPREF9406_4184	0	1778.5			K19505	07R7X@bactNOG,0F2HY@cloNOG,0P2VW@firmNOG,COG1221@NOG,COG3933@NOG	K	PTS system fructose IIA component
MSP 028, [Clostridium] innocuum	msp_028.accessory_module_09	msp_028.accessory_module_09_3	908340.HMPREF9406_1670	4.1e-140	502.7			K02796	05F3R@bactNOG,0NG5K@firmNOG,COG3716@NOG	G	PTS system mannose fructose sorbose family IID component
MSP 028, [Clostridium] innocuum	msp_028.accessory_module_09	msp_028.accessory_module_09_4
MSP 028, [Clostridium] innocuum	msp_028.accessory_module_09	msp_028.accessory_module_09_5	908340.HMPREF9406_4203	5.5e-221	771.9			K02761	05CK1@bactNOG,0NDS2@firmNOG,COG1455@NOG	G	Pts system
MSP 028, [Clostridium] innocuum	msp_028.accessory_module_09	msp_028.accessory_module_09_6	908340.HMPREF9406_4208	6.6e-160	568.5	MANZ		K02771,K02796	05F3R@bactNOG,0ESKA@cloNOG,0NG5K@firmNOG,COG3716@NOG	G	PTS system mannose fructose sorbose family IID component
MSP 028, [Clostridium] innocuum	msp_028.accessory_module_09	msp_028.accessory_module_09_7	908340.HMPREF9406_3887	4.8e-147	525.8				08JYZ@bactNOG,0EPNM@cloNOG,0NF0C@firmNOG,COG1284@NOG	S	Conserved Protein
MSP 028, [Clostridium] innocuum	msp_028.accessory_module_09	msp_028.accessory_module_09_8	908340.HMPREF9406_1699	2.8e-129	466.5			K02477	07WMC@bactNOG,0ERBD@cloNOG,0NG0W@firmNOG,COG3279@NOG	T	response regulator
MSP 028, [Clostridium] innocuum	msp_028.accessory_module_09	msp_028.accessory_module_09_9	908340.HMPREF9406_1679	1.7e-146	523.9				06KNT@bactNOG,0ER43@cloNOG,0NDWM@firmNOG,COG1737@NOG	K	transcriptional regulator RpiR family
MSP 028, [Clostridium] innocuum	msp_028.accessory_module_09	msp_028.accessory_module_09_10	908340.HMPREF9406_3909	8.2e-256	887.9				07TU2@bactNOG,0P2JD@firmNOG,0XXTQ@NOG	S	peptidase M23 family
MSP 028, [Clostridium] innocuum	msp_028.accessory_module_09	msp_028.accessory_module_09_11
MSP 375, Streptococcus vestibularis	msp_375.accessory_module_01	msp_375.accessory_module_01_1	1006551.KOX_16240	1e-07	61.6				05E8Z@bactNOG,0R8I4@gproNOG,0XQTW@NOG,16YV3@proNOG	S	Inherit from proNOG: Large repetitive protein
MSP 375, Streptococcus vestibularis	msp_375.accessory_module_01	msp_375.accessory_module_01_2	904306.HMPREF9192_0699	2.8e-120	436.4	CAH	GO:0005575,GO:0005622,GO:0005623,GO:0005737,GO:0044424,GO:0044464	K01672,K01674	COG3338@NOG	P	Carbonic anhydrase
MSP 375, Streptococcus vestibularis	msp_375.accessory_module_01	msp_375.accessory_module_01_3	904306.HMPREF9192_1265	1.9e-117	427.2	SSA_0265		K07483	COG2801@NOG,COG2963@NOG	L	transposase
MSP 375, Streptococcus vestibularis	msp_375.accessory_module_01	msp_375.accessory_module_01_4	435842.HMPREF0848_00981	8.2e-159	565.1	DHAK		K00863,K05878	05CMT@bactNOG,COG2376@NOG	G	Dihydroxyacetone kinase
MSP 375, Streptococcus vestibularis	msp_375.accessory_module_01	msp_375.accessory_module_01_5	904306.HMPREF9192_1212	2.3e-108	396.7	SUA	GO:0005575,GO:0005622,GO:0005623,GO:0005737,GO:0044424,GO:0044464	K07566	04RRE@bacNOG,05EK0@bactNOG,0NDKZ@firmNOG,COG0009@NOG	J	sua5 ycio yrdc ywlc family protein
MSP 375, Streptococcus vestibularis	msp_375.accessory_module_01	msp_375.accessory_module_01_6	435842.HMPREF0848_00449	6.8e-64	248.4				052NJ@bacNOG,06B9Y@bactNOG,0NRBH@firmNOG,0XVSI@NOG
MSP 375, Streptococcus vestibularis	msp_375.accessory_module_01	msp_375.accessory_module_01_7	904306.HMPREF9192_1585	0	1986.8	DNAE	GO:0005575,GO:0005622,GO:0005623,GO:0005737,GO:0044424,GO:0044464	K02337,K14162	04RJF@bacNOG,05C0B@bactNOG,0NDIW@firmNOG,COG0587@NOG	L	DNA polymerase III (alpha subunit)
MSP 375, Streptococcus vestibularis	msp_375.accessory_module_01	msp_375.accessory_module_01_8	1005705.HMPREF9967_0408	8.1e-53	212.6	CRPA	GO:0005575,GO:0005618,GO:0005623,GO:0030312,GO:0044464,GO:0071944		04S9Z@bacNOG,08PUN@bactNOG,0NGJU@firmNOG,112II@NOG	S	Inherit from bactNOG: Fibrillar surface protein
MSP 375, Streptococcus vestibularis	msp_375.accessory_module_01	msp_375.accessory_module_01_9	904306.HMPREF9192_1082	5.7e-67	258.8				04XK8@bacNOG,069VZ@bactNOG,0NT2P@firmNOG,0Y3NW@NOG	S	Protein of unknown function (DUF3290)
MSP 375, Streptococcus vestibularis	msp_375.accessory_module_01	msp_375.accessory_module_01_10	904306.HMPREF9192_1051	2.6e-101	373.2	DHAL	GO:0000166,GO:0000287,GO:0001882,GO:0001883,GO:0003674,GO:0003824,GO:0004371,GO:0005488,GO:0006793,GO:0006796,GO:0008150,GO:0008152,GO:0009987,GO:0016301,GO:0016310,GO:0016740,GO:0016772,GO:0016773,GO:0017076,GO:0030554,GO:0032549,GO:0032550,GO:0032553,GO:0032555,GO:0032559,GO:0036094,GO:0043167,GO:0043168,GO:0043169,GO:0043531,GO:0044237,GO:0046872,GO:0097159,GO:1901265,GO:1901363	K05879	08UTZ@bactNOG,0NI7T@firmNOG,COG2376@NOG	G	Dihydroxyacetone kinase
MSP 375, Streptococcus vestibularis	msp_375.accessory_module_01	msp_375.accessory_module_01_11
MSP 375, Streptococcus vestibularis	msp_375.accessory_module_01	msp_375.accessory_module_01_12	1046629.Ssal_01309	1.7e-31	140.6			K00689	COG5263@NOG	S	choline binding protein
MSP 375, Streptococcus vestibularis	msp_375.accessory_module_01	msp_375.accessory_module_01_13	904306.HMPREF9192_1678	3.7e-103	379.8	CPSE	GO:0005575,GO:0005623,GO:0005886,GO:0016020,GO:0044464,GO:0071944		04TRT@bacNOG,05D3Q@bactNOG,0NDSV@firmNOG,COG0489@NOG,COG2148@NOG	M	transferase
MSP 375, Streptococcus vestibularis	msp_375.accessory_module_01	msp_375.accessory_module_01_14	1046629.Ssal_00825	2.9e-174	616.3	MANA		K01809	04SMZ@bacNOG,05DG6@bactNOG,0NE3B@firmNOG,COG1482@NOG	G	mannose-6-phosphate isomerase
MSP 375, Streptococcus vestibularis	msp_375.accessory_module_01	msp_375.accessory_module_01_15	904306.HMPREF9192_1077	7.6e-161	571.6	SP_0073		K07104	04U4Z@bacNOG,08T0D@bactNOG,0NHYR@firmNOG,COG2514@NOG	S	glyoxalase
MSP 375, Streptococcus vestibularis	msp_375.accessory_module_01	msp_375.accessory_module_01_16	904306.HMPREF9192_0762	4.9e-205	718.8	YLBM			04S7V@bacNOG,05CDE@bactNOG,0ND7A@firmNOG,COG1323@NOG	S	UPF0348 protein
MSP 375, Streptococcus vestibularis	msp_375.accessory_module_01	msp_375.accessory_module_01_17	904306.HMPREF9192_1298	1.6e-55	220.3				04XDF@bacNOG,05P83@bactNOG,0NPX5@firmNOG,11ZUK@NOG
MSP 375, Streptococcus vestibularis	msp_375.accessory_module_01	msp_375.accessory_module_01_18	682634.SOD_j01100	1.2e-09	68.6				05YMW@bactNOG,0R37C@gproNOG,126QV@NOG,17N5S@proNOG
MSP 375, Streptococcus vestibularis	msp_375.accessory_module_01	msp_375.accessory_module_01_19	246201.SM12261_0030	4.6e-147	527.7		GO:0000003,GO:0000228,GO:0000793,GO:0000794,GO:0000795,GO:0000802,GO:0003674,GO:0003682,GO:0005488,GO:0005515,GO:0005575,GO:0005622,GO:0005623,GO:0005634,GO:0005694,GO:0006139,GO:0006259,GO:0006310,GO:0006725,GO:0006807,GO:0006996,GO:0007049,GO:0007126,GO:0007127,GO:0007129,GO:0007131,GO:0008150,GO:0008152,GO:0009987,GO:0016043,GO:0022402,GO:0031974,GO:0031981,GO:0032182,GO:0032183,GO:0032184,GO:…	K12768	0YEBJ@NOG	S	LPXTG-motif cell wall anchor domain protein
MSP 375, Streptococcus vestibularis	msp_375.accessory_module_01	msp_375.accessory_module_01_20	904306.HMPREF9192_0752	5e-48	195.7				05PNE@bactNOG,0NMV7@firmNOG,11XY2@NOG
MSP 375, Streptococcus vestibularis	msp_375.accessory_module_01	msp_375.accessory_module_01_21	264199.stu1454	2e-32	143.3	SSA_0265		K07483	COG2963@NOG	L	transposase
MSP 375, Streptococcus vestibularis	msp_375.accessory_module_01	msp_375.accessory_module_01_22	1046629.Ssal_00760	1.1e-166	591.3	DHDH			04SD8@bacNOG,05EE0@bactNOG,0NE7R@firmNOG,COG0673@NOG	S	oxidoreductase
MSP 375, Streptococcus vestibularis	msp_375.accessory_module_01	msp_375.accessory_module_01_23	435842.HMPREF0848_01380	9.5e-20	101.3	TCAA	GO:0005575,GO:0005623,GO:0005886,GO:0016020,GO:0044464,GO:0071944		04VTQ@bacNOG,05T65@bactNOG,0NKTU@firmNOG,COG4640@NOG	S	Membrane-associated protein
MSP 375, Streptococcus vestibularis	msp_375.accessory_module_01	msp_375.accessory_module_01_24	904306.HMPREF9192_1538	1.2e-123	447.6	YLFI			04UZI@bacNOG,05XTF@bactNOG,0NP9J@firmNOG,COG4478@NOG	S	integral membrane protein
MSP 375, Streptococcus vestibularis	msp_375.accessory_module_01	msp_375.accessory_module_01_25
MSP 375, Streptococcus vestibularis	msp_375.accessory_module_01	msp_375.accessory_module_01_26	1000570.HMPREF9966_0334	8.5e-39	164.5				04WPI@bacNOG,05W2Y@bactNOG,0NNPS@firmNOG,121K9@NOG	S	membrane
MSP 375, Streptococcus vestibularis	msp_375.accessory_module_01	msp_375.accessory_module_01_27	1035189.HMPREF9954_0193	1.9e-119	434.1	SDAA	GO:0003674,GO:0003824,GO:0003941,GO:0005575,GO:0005623,GO:0005886,GO:0006082,GO:0006520,GO:0006563,GO:0006565,GO:0006807,GO:0008150,GO:0008152,GO:0009056,GO:0009063,GO:0009069,GO:0009071,GO:0009987,GO:0016020,GO:0016054,GO:0016829,GO:0016840,GO:0016841,GO:0019752,GO:0043436,GO:0044237,GO:0044238,GO:0044248,GO:0044281,GO:0044282,GO:0044464,GO:0044710,GO:0044712,GO:0046395,GO:0071704,GO:0071944,GO:…	K01752	04RDW@bacNOG,05EJQ@bactNOG,0ND87@firmNOG,COG1760@NOG	E	L-serine dehydratase, iron-sulfur-dependent, alpha subunit
MSP 375, Streptococcus vestibularis	msp_375.accessory_module_01	msp_375.accessory_module_01_28	904306.HMPREF9192_0011	3.1e-99	366.3	PURN	GO:0000287,GO:0003674,GO:0005488,GO:0006082,GO:0006520,GO:0006575,GO:0006725,GO:0006732,GO:0006760,GO:0006807,GO:0008150,GO:0008152,GO:0009987,GO:0019752,GO:0042558,GO:0043167,GO:0043169,GO:0043436,GO:0044237,GO:0044238,GO:0044281,GO:0044710,GO:0046483,GO:0046653,GO:0046872,GO:0051186,GO:0071704,GO:1901360,GO:1901564,GO:1901605	K11175	04UWV@bacNOG,08V3E@bactNOG,0NIEN@firmNOG,COG0299@NOG	F	phosphoribosylglycinamide formyltransferase
MSP 375, Streptococcus vestibularis	msp_375.accessory_module_01	msp_375.accessory_module_01_29	904306.HMPREF9192_1773	9.2e-134	481.5	UDP		K01241	04X5M@bacNOG,06KZR@bactNOG,0NIDY@firmNOG,11F11@NOG	S	phosphorylase
MSP 375, Streptococcus vestibularis	msp_375.accessory_module_01	msp_375.accessory_module_01_30	904306.HMPREF9192_1641	9.6e-136	488	NFSA	GO:0000166,GO:0003674,GO:0003824,GO:0005488,GO:0008150,GO:0008152,GO:0010181,GO:0016491,GO:0016651,GO:0016657,GO:0032553,GO:0034567,GO:0036094,GO:0043167,GO:0043168,GO:0044710,GO:0048037,GO:0050662,GO:0055114,GO:0097159,GO:1901265,GO:1901363	K10678,K19285,K19286	04TG6@bacNOG,08DBC@bactNOG,0NGZ4@firmNOG,COG0778@NOG	C	nitroreductase
MSP 375, Streptococcus vestibularis	msp_375.accessory_module_01	msp_375.accessory_module_01_31
MSP 375, Streptococcus vestibularis	msp_375.accessory_module_01	msp_375.accessory_module_01_32	226185.EF1651	1.4e-07	60.8			K07052	08C4B@bactNOG,COG1266@NOG	S	CAAX protease self-immunity
MSP 375, Streptococcus vestibularis	msp_375.accessory_module_01	msp_375.accessory_module_01_33	467705.SGO_0847	1.5e-16	90.5				06V63@bactNOG,0NWKZ@firmNOG,0YPDM@NOG
MSP 375, Streptococcus vestibularis	msp_375.accessory_module_01	msp_375.accessory_module_01_34	904306.HMPREF9192_1812	2.1e-229	800	SPAK		K14980	COG0642@NOG	T	Histidine kinase
MSP 375, Streptococcus vestibularis	msp_375.accessory_module_01	msp_375.accessory_module_01_35	864570.HMPREF9189_0918	8.4e-172	608.6				04SQK@bacNOG,05VTR@bactNOG,0NF78@firmNOG,COG0582@NOG	L	Integrase
MSP 375, Streptococcus vestibularis	msp_375.accessory_module_01	msp_375.accessory_module_01_36
MSP 375, Streptococcus vestibularis	msp_375.accessory_module_01	msp_375.accessory_module_01_37	904306.HMPREF9192_1032	1.1e-108	397.9	PDXT	GO:0003674,GO:0003824,GO:0006732,GO:0006793,GO:0006796,GO:0008150,GO:0008152,GO:0009058,GO:0009108,GO:0009987,GO:0016829,GO:0016840,GO:0016843,GO:0019637,GO:0040007,GO:0042822,GO:0042823,GO:0044237,GO:0044249,GO:0051186,GO:0051188,GO:0071704,GO:0090407,GO:1901576	K08681	04TQY@bacNOG,08UHX@bactNOG,0NIB2@firmNOG,COG0311@NOG	H	Involved in the hydrolysis of glutamine to glutamate and ammonia. Channels an ammonia molecule to PdxS (By similarity)
MSP 375, Streptococcus vestibularis	msp_375.accessory_module_01	msp_375.accessory_module_01_38	904306.HMPREF9192_1352	1e-103	381.3	COAE	GO:0000166,GO:0001882,GO:0001884,GO:0002135,GO:0003674,GO:0003824,GO:0004140,GO:0005488,GO:0005575,GO:0005622,GO:0005623,GO:0005737,GO:0005829,GO:0006139,GO:0006163,GO:0006164,GO:0006725,GO:0006732,GO:0006753,GO:0006793,GO:0006796,GO:0006807,GO:0008150,GO:0008152,GO:0009058,GO:0009108,GO:0009116,GO:0009117,GO:0009119,GO:0009150,GO:0009152,GO:0009163,GO:0009165,GO:0009259,GO:0009260,GO:0009987,GO:…	K00859	04UUQ@bacNOG,08ZQD@bactNOG,0NJ9S@firmNOG,COG0237@NOG	H	Catalyzes the phosphorylation of the 3'-hydroxyl group of dephosphocoenzyme A to form coenzyme A (By similarity)
MSP 375, Streptococcus vestibularis	msp_375.accessory_module_01	msp_375.accessory_module_01_39	904306.HMPREF9192_1017	1.1e-287	993.8	GTF1	GO:0005575,GO:0005622,GO:0005623,GO:0005737,GO:0005886,GO:0016020,GO:0044424,GO:0044464,GO:0071944	K00712	04SWB@bacNOG,08NMT@bactNOG,0NECG@firmNOG,COG0438@NOG	M	An N-acetylglucosaminyl transferase that is part of the accessory SecA2 SecY2 system specifically required to export serine-rich repeat cell wall proteins usually encoded upstream in the same operon (By similarity)
MSP 008, [Clostridium] clostridioforme	msp_008.accessory_module_022	msp_008.accessory_module_022_1	411902.CLOBOL_03357	2.2e-178	630.2				090F0@bactNOG,0ET3N@cloNOG,0NK1P@firmNOG,COG1316@NOG	K	function transcriptional attenuator common domain
MSP 008, [Clostridium] clostridioforme	msp_008.accessory_module_022	msp_008.accessory_module_022_2	457421.CBFG_04584	1e-172	611.7	YGIK			05CG6@bactNOG,COG1593@NOG	G	trap dicarboxylate transporter dctm subunit
MSP 008, [Clostridium] clostridioforme	msp_008.accessory_module_022	msp_008.accessory_module_022_3	411902.CLOBOL_01429	5.4e-279	964.9	HEMZ		K02495	05D4P@bactNOG,0ENV7@cloNOG,0NDNC@firmNOG,COG0635@NOG	H	coproporphyrinogen III oxidase
MSP 008, [Clostridium] clostridioforme	msp_008.accessory_module_022	msp_008.accessory_module_022_4	457421.CBFG_01922	1.3e-158	564.3	DEOR		K05346	07RHR@bactNOG,0EQQ3@cloNOG,0NEEY@firmNOG,COG2390@NOG	K	sugar-binding domain protein
MSP 008, [Clostridium] clostridioforme	msp_008.accessory_module_022	msp_008.accessory_module_022_5	585394.RHOM_16270	2.5e-12	77	RHOM_02065			0668X@bactNOG,0EWYG@cloNOG,0NQV2@firmNOG,12C7B@NOG
MSP 008, [Clostridium] clostridioforme	msp_008.accessory_module_022	msp_008.accessory_module_022_6	245014.CK3_11040	1.5e-19	100.5			K02420	0860V@bactNOG,0F565@cloNOG,0P3XN@firmNOG,COG1987@NOG	N	flagellar
MSP 008, [Clostridium] clostridioforme	msp_008.accessory_module_022	msp_008.accessory_module_022_7	245014.CK3_10840	7.7e-21	105.1	FLIE	GO:0005575,GO:0005622,GO:0005623,GO:0009288,GO:0009425,GO:0042995,GO:0043226,GO:0043228,GO:0043229,GO:0043232,GO:0044422,GO:0044424,GO:0044461,GO:0044463,GO:0044464	K02408	08BM7@bactNOG,0F69U@cloNOG,0P51R@firmNOG,0ZTH9@NOG	N	Flagellar hook-basal body complex protein FliE
MSP 008, [Clostridium] clostridioforme	msp_008.accessory_module_022	msp_008.accessory_module_022_8	411902.CLOBOL_03291	8.4e-76	288.1	YNEP		K07107	08099@bactNOG,0EU66@cloNOG,0NKMZ@firmNOG,COG0824@NOG	S	Thioesterase superfamily protein
MSP 008, [Clostridium] clostridioforme	msp_008.accessory_module_022	msp_008.accessory_module_022_9	742740.HMPREF9474_02576	3.3e-49	199.5				05X5H@bactNOG,0EWZM@cloNOG,0NR34@firmNOG,12340@NOG	S	Hpt domain
MSP 008, [Clostridium] clostridioforme	msp_008.accessory_module_022	msp_008.accessory_module_022_10	658655.HMPREF0988_00790	2.5e-11	73.9				07AVX@bactNOG,0F2TW@cloNOG,0P08W@firmNOG,0Z7T4@NOG	S	FlgN protein
MSP 008, [Clostridium] clostridioforme	msp_008.accessory_module_022	msp_008.accessory_module_022_11	411902.CLOBOL_03281	1.1e-185	654.4				07SET@bactNOG,0ENUC@cloNOG,0NF30@firmNOG,COG0667@NOG	C	aldo keto reductase
MSP 015, [Clostridium] bolteae	msp_015.accessory_module_058	msp_015.accessory_module_058_1	411902.CLOBOL_06450	8.1e-136	488.4			K06971	06P19@bactNOG,0ERXT@cloNOG,0NEPT@firmNOG,COG0434@NOG	S	Membrane complex biogenesis protein, BtpA family
MSP 015, [Clostridium] bolteae	msp_015.accessory_module_058	msp_015.accessory_module_058_2	411902.CLOBOL_06446	1.9e-117	427.2	TCYB	GO:0005575,GO:0005623,GO:0005886,GO:0016020,GO:0044464,GO:0071944	K02029,K02424,K10009	05E5Q@bactNOG,0EPN7@cloNOG,0NDPN@firmNOG,COG0765@NOG	E	Abc transporter
MSP 015, [Clostridium] bolteae	msp_015.accessory_module_058	msp_015.accessory_module_058_3	411902.CLOBOL_01480	6e-70	268.9	IOLB		K03337	05DH8@bactNOG,0EV5H@cloNOG,0NE5F@firmNOG,COG3718@NOG	G	Myo-inositol catabolism protein
MSP 015, [Clostridium] bolteae	msp_015.accessory_module_058	msp_015.accessory_module_058_4	411902.CLOBOL_06444	2.5e-231	806.2	PATB		K14155	05C87@bactNOG,0EPHQ@cloNOG,0NDDY@firmNOG,COG1168@NOG	E	Aminotransferase, class I
MSP 015, [Clostridium] bolteae	msp_015.accessory_module_058	msp_015.accessory_module_058_5	411902.CLOBOL_06448	4.6e-172	609	RBSK	GO:0003674,GO:0003824,GO:0004747,GO:0005575,GO:0005622,GO:0005623,GO:0005737,GO:0005975,GO:0005996,GO:0006014,GO:0006793,GO:0006796,GO:0008150,GO:0008152,GO:0009056,GO:0009987,GO:0016052,GO:0016301,GO:0016310,GO:0016740,GO:0016772,GO:0016773,GO:0019200,GO:0019303,GO:0019321,GO:0019323,GO:0044237,GO:0044238,GO:0044262,GO:0044424,GO:0044464,GO:0044723,GO:0044724,GO:0046365,GO:0046835,GO:0071704,GO:…	K00852	08RVA@bactNOG,0EPM7@cloNOG,0NHAA@firmNOG,COG0524@NOG	G	ribokinase
MSP 015, [Clostridium] bolteae	msp_015.accessory_module_058	msp_015.accessory_module_058_6	411902.CLOBOL_06445	1.9e-133	480.7	TCYA	GO:0005575,GO:0005623,GO:0042597,GO:0044464	K02030,K02424	05EAB@bactNOG,0ESCC@cloNOG,0NFXR@firmNOG,COG0834@NOG	E	amino acid
MSP 015, [Clostridium] bolteae	msp_015.accessory_module_111	msp_015.accessory_module_111_1	411902.CLOBOL_06894	1.2e-261	907.1	TTUD	GO:0003674,GO:0003824,GO:0006082,GO:0008150,GO:0008152,GO:0009987,GO:0016491,GO:0016614,GO:0016616,GO:0016618,GO:0019752,GO:0043436,GO:0044237,GO:0044281,GO:0044710,GO:0055114,GO:0071704	K00050,K11529	05D1Z@bactNOG,0EQD4@cloNOG,0NFWG@firmNOG,COG2379@NOG	G	MOFRL family
MSP 015, [Clostridium] bolteae	msp_015.accessory_module_111	msp_015.accessory_module_111_2	411902.CLOBOL_06892	1.1e-156	557.8				06KNT@bactNOG,0EP7H@cloNOG,0NDWM@firmNOG,COG1737@NOG	K	Transcriptional regulator, rpiR family
MSP 015, [Clostridium] bolteae	msp_015.accessory_module_111	msp_015.accessory_module_111_3	411902.CLOBOL_06893	2.2e-242	843.2	MLEN		K03315	05DFD@bactNOG,0EP2Y@cloNOG,0NE37@firmNOG,COG1757@NOG	C	Na H antiporter, NhaC
MSP 015, [Clostridium] bolteae	msp_015.accessory_module_111	msp_015.accessory_module_111_4	411902.CLOBOL_06895	1.6e-239	833.6			K01689	06J2X@bactNOG,COG0148@NOG	G	Enolase, N-terminal domain
MSP 015, [Clostridium] bolteae	msp_015.accessory_module_115	msp_015.accessory_module_115_1	411902.CLOBOL_06389	7e-198	694.9				05CPQ@bactNOG,0ENR5@cloNOG,0ND83@firmNOG,COG1063@NOG	E	Dehydrogenase
MSP 015, [Clostridium] bolteae	msp_015.accessory_module_115	msp_015.accessory_module_115_2	411902.CLOBOL_01444	9.5e-128	461.5	TAL	GO:0005575,GO:0005622,GO:0005623,GO:0005737,GO:0044424,GO:0044464	K00616	05CW3@bactNOG,0ENNC@cloNOG,0ND7S@firmNOG,COG0176@NOG	G	Transaldolase is important for the balance of metabolites in the pentose-phosphate pathway (By similarity)
MSP 015, [Clostridium] bolteae	msp_015.accessory_module_115	msp_015.accessory_module_115_3	411902.CLOBOL_05461	0	1357	YNGI		K00666,K01897	05CEY@bactNOG,0EQIU@cloNOG,0NDY8@firmNOG,COG0318@NOG	I	amp-dependent synthetase and ligase
MSP 015, [Clostridium] bolteae	msp_015.accessory_module_115	msp_015.accessory_module_115_4	411902.CLOBOL_05462	6.5e-222	775	NARK		K08177	05FCD@bactNOG,0EREB@cloNOG,0NF34@firmNOG,0XQUK@NOG	G	major facilitator superfamily MFS_1
MSP 028, [Clostridium] innocuum	msp_028.accessory_module_16	msp_028.accessory_module_16_1
MSP 028, [Clostridium] innocuum	msp_028.accessory_module_16	msp_028.accessory_module_16_2	908340.HMPREF9406_4206	4.7e-138	495.7			K03436	05E98@bactNOG,0NJ00@firmNOG,COG1349@NOG	K	Transcriptional regulator
MSP 028, [Clostridium] innocuum	msp_028.accessory_module_16	msp_028.accessory_module_16_3
MSP 028, [Clostridium] innocuum	msp_028.accessory_module_16	msp_028.accessory_module_16_4	908340.HMPREF9406_1674	4.5e-225	785.4	PATB		K14155	05C87@bactNOG,0EPHQ@cloNOG,0NDDY@firmNOG,COG1168@NOG	E	Aminotransferase, class I
MSP 028, [Clostridium] innocuum	msp_028.accessory_module_16	msp_028.accessory_module_16_5	908340.HMPREF9406_1698	8.1e-225	784.6				07VGU@bactNOG,0ERJV@cloNOG,0NGE5@firmNOG,COG2972@NOG	T	Inherit from COG: Histidine kinase
MSP 028, [Clostridium] innocuum	msp_028.accessory_module_16	msp_028.accessory_module_16_6	908340.HMPREF9406_3027	3e-145	519.6				05EPI@bactNOG,0EP0K@cloNOG,0NDFH@firmNOG,0XRCP@NOG	S	Acetyltransferase (GNAT) family
MSP 028, [Clostridium] innocuum	msp_028.accessory_module_16	msp_028.accessory_module_16_7	658659.HMPREF0983_02347	7.1e-57	225.7				06236@bactNOG,0NG3C@firmNOG,0Y1HH@NOG
MSP 375, Streptococcus vestibularis	msp_375.accessory_module_07	msp_375.accessory_module_07_1	210007.SMU_1674	1.2e-156	558.1	PATB		K14155	04RJE@bacNOG,05C87@bactNOG,0NDDY@firmNOG,COG1168@NOG	E	Aminotransferase
MSP 375, Streptococcus vestibularis	msp_375.accessory_module_07	msp_375.accessory_module_07_2
MSP 375, Streptococcus vestibularis	msp_375.accessory_module_07	msp_375.accessory_module_07_3	904306.HMPREF9192_1075	1.3e-160	570.9				COG4814@NOG	S	Hydrolase
MSP 375, Streptococcus vestibularis	msp_375.accessory_module_07	msp_375.accessory_module_07_4
MSP 375, Streptococcus vestibularis	msp_375.accessory_module_07	msp_375.accessory_module_07_5	904306.HMPREF9192_1211	1.1e-145	521.2	PRMC	GO:0003674,GO:0003824,GO:0006412,GO:0006415,GO:0006464,GO:0006479,GO:0008150,GO:0008152,GO:0008168,GO:0008170,GO:0008213,GO:0008276,GO:0008757,GO:0009058,GO:0009059,GO:0009987,GO:0010467,GO:0010468,GO:0016043,GO:0016740,GO:0016741,GO:0018364,GO:0019222,GO:0019538,GO:0022411,GO:0032259,GO:0032984,GO:0034645,GO:0036009,GO:0036211,GO:0040007,GO:0043170,GO:0043241,GO:0043412,GO:0043414,GO:0043624,GO:…	K02493,K07320	04TXF@bacNOG,05EQY@bactNOG,0NHI1@firmNOG,COG2890@NOG	J	Methylates the class 1 translation termination release factors RF1 PrfA and RF2 PrfB on the glutamine residue of the universally conserved GGQ motif (By similarity)
MSP 375, Streptococcus vestibularis	msp_375.accessory_module_07	msp_375.accessory_module_07_6	904306.HMPREF9192_0378	2e-130	470.3	ARGB	GO:0003674,GO:0003824,GO:0003991,GO:0005575,GO:0005622,GO:0005623,GO:0005737,GO:0006082,GO:0006520,GO:0006525,GO:0006526,GO:0006793,GO:0006796,GO:0006807,GO:0006950,GO:0006974,GO:0008150,GO:0008152,GO:0008652,GO:0009058,GO:0009064,GO:0009084,GO:0009987,GO:0016053,GO:0016301,GO:0016310,GO:0016740,GO:0016772,GO:0016774,GO:0019752,GO:0033554,GO:0043436,GO:0044237,GO:0044238,GO:0044249,GO:0044281,GO:…	K00930	COG0548@NOG	E	nag kinase
MSP 375, Streptococcus vestibularis	msp_375.accessory_module_07	msp_375.accessory_module_07_7	1046629.Ssal_00479	1.5e-100	370.9	SP_1668			052M1@bacNOG,05GS6@bactNOG,0NJIS@firmNOG,11T9J@NOG	S	TIGR02206 family
MSP 375, Streptococcus vestibularis	msp_375.accessory_module_07	msp_375.accessory_module_07_8
MSP 015, [Clostridium] bolteae	msp_015.accessory_module_031	msp_015.accessory_module_031_1	411902.CLOBOL_00772	8.7e-250	867.8			K07406	05F8D@bactNOG,0EPM6@cloNOG,0NDA4@firmNOG,COG1486@NOG	G	glycoside hydrolase, family
MSP 015, [Clostridium] bolteae	msp_015.accessory_module_031	msp_015.accessory_module_031_2
MSP 015, [Clostridium] bolteae	msp_015.accessory_module_031	msp_015.accessory_module_031_3	411902.CLOBOL_06947	1.1e-85	322	KDGT		K02526	05CAX@bactNOG,0ER4D@cloNOG,0NG4G@firmNOG,0XNUJ@NOG	P	2-keto-3-deoxygluconate permease
MSP 015, [Clostridium] bolteae	msp_015.accessory_module_031	msp_015.accessory_module_031_4	411902.CLOBOL_06946	7e-69	266.5	HUTI			0604Q@bactNOG,0ER6C@cloNOG,0NFIA@firmNOG,COG1228@NOG	Q	amidohydrolase
MSP 015, [Clostridium] bolteae	msp_015.accessory_module_031	msp_015.accessory_module_031_5	411902.CLOBOL_00773	2.2e-123	447.2	BL03053			08RXB@bactNOG,0ES5K@cloNOG,0NHIW@firmNOG,COG2207@NOG	K	transcriptional regulator AraC family
MSP 015, [Clostridium] bolteae	msp_015.accessory_module_031	msp_015.accessory_module_031_6	411902.CLOBOL_00781	9.1e-130	469.5			K02688	08JUB@bactNOG,0F7FS@cloNOG,0P6RJ@firmNOG,COG3829@NOG	K	transcriptional regulator
MSP 015, [Clostridium] bolteae	msp_015.accessory_module_031	msp_015.accessory_module_031_7	864563.HMPREF9166_1719	9.8e-87	325.1				08468@bactNOG,COG1878@NOG	S	cyclase, family
MSP 015, [Clostridium] bolteae	msp_015.accessory_module_031	msp_015.accessory_module_031_8	457421.CBFG_03114	9.4e-212	741.9			K02688	08JUB@bactNOG,0F7FS@cloNOG,0P6RJ@firmNOG,COG3829@NOG	K	transcriptional regulator
MSP 015, [Clostridium] bolteae	msp_015.accessory_module_031	msp_015.accessory_module_031_9	864563.HMPREF9166_1718	3.4e-107	393.7	DCTB	GO:0005575,GO:0005576	K11688	05DR6@bactNOG,0NHHF@firmNOG,COG1638@NOG	G	Transporter
MSP 096, [Clostridium] scindens	msp_096.accessory_module_001	msp_096.accessory_module_001_1	553973.CLOHYLEM_06667	5.4e-253	878.6			K03303	05DAA@bactNOG,0EPP3@cloNOG,0NDZA@firmNOG,COG1620@NOG	C	L-lactate
MSP 096, [Clostridium] scindens	msp_096.accessory_module_001	msp_096.accessory_module_001_2	411902.CLOBOL_04774	0	1784.2	YLBE			07REC@bactNOG,0EP35@cloNOG,0NEBS@firmNOG,0XPNV@NOG	S	Protein of unknown function (DUF1116)
MSP 096, [Clostridium] scindens	msp_096.accessory_module_001	msp_096.accessory_module_001_3	411468.CLOSCI_00340	1.1e-190	671	MUTX		K03574	08Z4K@bactNOG,0ESPG@cloNOG,0NIW3@firmNOG,COG0494@NOG	L	Hydrolase, nudix family
MSP 096, [Clostridium] scindens	msp_096.accessory_module_001	msp_096.accessory_module_001_4	553973.CLOHYLEM_06671	6.1e-263	911.8			K09684	05G9B@bactNOG,0F4NG@cloNOG,0NEW5@firmNOG,COG2508@NOG	K	Purine catabolism regulatory protein-like family
MSP 096, [Clostridium] scindens	msp_096.accessory_module_001	msp_096.accessory_module_001_5	411468.CLOSCI_02941	2.9e-134	483	YAEB			08R96@bactNOG,0EPFH@cloNOG,0NGAJ@firmNOG,COG1720@NOG	S	Methyltransferase, YaeB family
MSP 096, [Clostridium] scindens	msp_096.accessory_module_001	msp_096.accessory_module_001_6	411468.CLOSCI_01530	1e-171	607.8	DEGV	GO:0005575,GO:0005623,GO:0005886,GO:0016020,GO:0044464,GO:0071944		05EPR@bactNOG,0EPBE@cloNOG,0NETM@firmNOG,COG1307@NOG	S	degv family
MSP 096, [Clostridium] scindens	msp_096.accessory_module_001	msp_096.accessory_module_001_7	411468.CLOSCI_02992	8.8e-205	718				05C02@bactNOG,0EPKH@cloNOG,0NEF8@firmNOG,COG0628@NOG	S	permease
MSP 096, [Clostridium] scindens	msp_096.accessory_module_001	msp_096.accessory_module_001_8	903814.ELI_3005	5e-27	127.1			K02004	05D0X@bactNOG,0ENN3@cloNOG,0ND8F@firmNOG,0XPE8@NOG	V	Efflux ABC transporter, permease protein
MSP 096, [Clostridium] scindens	msp_096.accessory_module_001	msp_096.accessory_module_001_9	411468.CLOSCI_00985	1.3e-164	584.3			K04655	05RX3@bactNOG,0F4VD@cloNOG,0P3DW@firmNOG,COG0309@NOG	O	hydrogenase maturation factor
MSP 096, [Clostridium] scindens	msp_096.accessory_module_001	msp_096.accessory_module_001_10	411468.CLOSCI_03551	0	1215.7	XPNPEP1		K01262	05DC7@bactNOG,0EQ2A@cloNOG,0NEMI@firmNOG,COG0006@NOG	E	peptidase, M24
MSP 096, [Clostridium] scindens	msp_096.accessory_module_001	msp_096.accessory_module_001_11	553973.CLOHYLEM_06664	9.8e-187	657.9	ALLD	GO:0000255,GO:0000256,GO:0003674,GO:0003824,GO:0005575,GO:0005622,GO:0005623,GO:0005737,GO:0006807,GO:0008150,GO:0008152,GO:0009040,GO:0009056,GO:0009442,GO:0009987,GO:0016491,GO:0016614,GO:0016616,GO:0034641,GO:0043603,GO:0043605,GO:0044237,GO:0044248,GO:0044270,GO:0044424,GO:0044464,GO:0044710,GO:0046483,GO:0046700,GO:0055114,GO:0071704,GO:1901360,GO:1901361,GO:1901564,GO:1901565,GO:1901575	K00073	05DG4@bactNOG,0EQII@cloNOG,0NFUG@firmNOG,COG2055@NOG	C	Dehydrogenase
MSP 096, [Clostridium] scindens	msp_096.accessory_module_001	msp_096.accessory_module_001_12	411468.CLOSCI_01700	1.5e-164	583.9	DEGV	GO:0005575,GO:0005623,GO:0005886,GO:0016020,GO:0044464,GO:0071944		05EPR@bactNOG,0EQ9T@cloNOG,0NETM@firmNOG,COG1307@NOG	S	degv family
MSP 096, [Clostridium] scindens	msp_096.accessory_module_001	msp_096.accessory_module_001_13	411468.CLOSCI_02159	1e-152	544.7				05CDX@bactNOG,0ETD2@cloNOG,0P339@firmNOG,0Y46N@NOG	S	transposase or invertase
MSP 096, [Clostridium] scindens	msp_096.accessory_module_001	msp_096.accessory_module_001_14	411468.CLOSCI_02682	7.8e-138	495	YABB		K00564,K07461,K15460	060K3@bactNOG,0ENRV@cloNOG,0NFN3@firmNOG,COG4123@NOG	S	Methyltransferase
MSP 096, [Clostridium] scindens	msp_096.accessory_module_001	msp_096.accessory_module_001_15	411468.CLOSCI_03001	1.8e-219	766.9				08SAK@bactNOG,0ERK5@cloNOG,0NII3@firmNOG,11GJ3@NOG	S	Uncharacterized protein conserved in bacteria C-term(DUF2220)
MSP 096, [Clostridium] scindens	msp_096.accessory_module_001	msp_096.accessory_module_001_16	411468.CLOSCI_01729	4.4e-159	565.8				07Y6D@bactNOG,0ER5Q@cloNOG,0NG3D@firmNOG,0Y1MA@NOG	S	Domain of unknown function (DUF2935)
MSP 096, [Clostridium] scindens	msp_096.accessory_module_001	msp_096.accessory_module_001_17	553973.CLOHYLEM_06670	6e-125	452.6			K05799	073TP@bactNOG,0EQB3@cloNOG,0NIPM@firmNOG,COG2186@NOG	K	Transcriptional regulator
MSP 096, [Clostridium] scindens	msp_096.accessory_module_001	msp_096.accessory_module_001_18	904293.HMPREF9176_1286	4.2e-185	652.5				054M3@bacNOG,08IGZ@bactNOG,0P686@firmNOG,COG0596@NOG	S	alpha/beta hydrolase fold
MSP 096, [Clostridium] scindens	msp_096.accessory_module_001	msp_096.accessory_module_001_19	411468.CLOSCI_03595	1.7e-124	450.7	COBJ		K05934,K13541	05E4R@bactNOG,0EQ69@cloNOG,0NF7N@firmNOG,COG1010@NOG	H	precorrin-3B C17-methyltransferase
MSP 096, [Clostridium] scindens	msp_096.accessory_module_001	msp_096.accessory_module_001_20	553973.CLOHYLEM_06669	1.6e-196	690.6			K02083,K06016	05CE7@bactNOG,0ER4K@cloNOG,0NEBT@firmNOG,COG0624@NOG	E	Amidase, hydantoinase carbamoylase family
MSP 096, [Clostridium] scindens	msp_096.accessory_module_001	msp_096.accessory_module_001_21	411468.CLOSCI_03579	9.4e-147	524.6	YOAP			05EPI@bactNOG,0EP0K@cloNOG,0NDFH@firmNOG,0XRCP@NOG	S	Acetyltransferase (GNAT) family
MSP 096, [Clostridium] scindens	msp_096.accessory_module_001	msp_096.accessory_module_001_22	411468.CLOSCI_03948	8.8e-96	354.8				05WQE@bactNOG,0EVXR@cloNOG,0NPCY@firmNOG,123Q6@NOG	S	Acetyltransferase (GNAT) family
MSP 096, [Clostridium] scindens	msp_096.accessory_module_001	msp_096.accessory_module_001_23	411461.DORFOR_02315	1.5e-176	624	QUEA	GO:0002097,GO:0002099,GO:0003674,GO:0003824,GO:0005575,GO:0005622,GO:0005623,GO:0005737,GO:0006139,GO:0006396,GO:0006399,GO:0006400,GO:0006725,GO:0006807,GO:0008033,GO:0008150,GO:0008152,GO:0008616,GO:0009058,GO:0009116,GO:0009119,GO:0009163,GO:0009451,GO:0009987,GO:0010467,GO:0016070,GO:0016740,GO:0016853,GO:0018130,GO:0019438,GO:0034470,GO:0034641,GO:0034654,GO:0034660,GO:0042455,GO:0043170,GO:…	K07568	05E2N@bactNOG,0EPRH@cloNOG,0NE8G@firmNOG,COG0809@NOG	J	Transfers and isomerizes the ribose moiety from AdoMet to the 7-aminomethyl group of 7-deazaguanine (preQ1-tRNA) to give epoxyqueuosine (oQ-tRNA) (By similarity)
MSP 096, [Clostridium] scindens	msp_096.accessory_module_001	msp_096.accessory_module_001_24	553973.CLOHYLEM_06660	3.2e-127	459.9				05QIY@bactNOG,0NW9S@firmNOG,COG0657@NOG	I	alpha/beta hydrolase fold
MSP 096, [Clostridium] scindens	msp_096.accessory_module_001	msp_096.accessory_module_001_25	411468.CLOSCI_03386	3.3e-104	382.9				COG4626@NOG	S	Terminase, large subunit
MSP 096, [Clostridium] scindens	msp_096.accessory_module_001	msp_096.accessory_module_001_26	411468.CLOSCI_02853	3e-145	519.6				05E79@bactNOG,0ERSI@cloNOG,0NHBF@firmNOG,0XPB7@NOG	C	4Fe-4S binding domain protein
MSP 096, [Clostridium] scindens	msp_096.accessory_module_001	msp_096.accessory_module_001_27	411902.CLOBOL_04773	9.7e-162	574.7	ARCC		K00926	05C5B@bactNOG,0ENN9@cloNOG,0NDBM@firmNOG,COG0549@NOG	E	carbamate kinase
MSP 096, [Clostridium] scindens	msp_096.accessory_module_001	msp_096.accessory_module_001_28	411468.CLOSCI_02364	4.2e-140	502.7	ARAP	GO:0005575,GO:0016020	K10189	05D9V@bactNOG,0EPHY@cloNOG,0NF5G@firmNOG,COG1175@NOG	P	Abc transporter
MSP 096, [Clostridium] scindens	msp_096.accessory_module_001	msp_096.accessory_module_001_29	411468.CLOSCI_03549	4e-173	612.5	PEPI	GO:0005575,GO:0005623,GO:0031975,GO:0044464	K01259	07RCM@bactNOG,0EPVG@cloNOG,0NEC3@firmNOG,COG0596@NOG	E	Releases the N-terminal proline from various substrates (By similarity)
MSP 096, [Clostridium] scindens	msp_096.accessory_module_001	msp_096.accessory_module_001_30	411468.CLOSCI_02102	9.6e-217	757.7	YNII			05DQX@bactNOG,0EPSR@cloNOG,0NDZQ@firmNOG,0XNNM@NOG	S	Inherit from bactNOG: Zinc finger domain
MSP 096, [Clostridium] scindens	msp_096.accessory_module_001	msp_096.accessory_module_001_31	411468.CLOSCI_02515	1.1e-160	571.2			K10440,K10541	05CNN@bactNOG,0EP4N@cloNOG,0NE9R@firmNOG,COG1172@NOG	G	abc transporter permease protein
MSP 096, [Clostridium] scindens	msp_096.accessory_module_001	msp_096.accessory_module_001_32	411468.CLOSCI_03031	2.3e-135	486.9			K00059	07HY1@bactNOG,0EQKF@cloNOG,0NFHW@firmNOG,0XSIT@NOG	S	Oxidoreductase, short chain dehydrogenase reductase family protein
MSP 096, [Clostridium] scindens	msp_096.accessory_module_001	msp_096.accessory_module_001_33	411468.CLOSCI_01013	1.5e-160	570.9		GO:0005575,GO:0016020	K02033	05CJM@bactNOG,0EPFP@cloNOG,0NDD4@firmNOG,COG0601@NOG	P	binding-protein-dependent transport systems inner membrane component
MSP 096, [Clostridium] scindens	msp_096.accessory_module_001	msp_096.accessory_module_001_34	411468.CLOSCI_03763	2.7e-124	449.9				05Z4F@bactNOG,0EYE4@cloNOG,0NT6C@firmNOG,COG1802@NOG	K	FCD
MSP 096, [Clostridium] scindens	msp_096.accessory_module_001	msp_096.accessory_module_001_35	411468.CLOSCI_02496	1e-76	291.2	RPIB	GO:0003674,GO:0003824,GO:0004751,GO:0005975,GO:0005996,GO:0008150,GO:0008152,GO:0008786,GO:0009056,GO:0016052,GO:0016853,GO:0016860,GO:0016861,GO:0019313,GO:0019314,GO:0019316,GO:0019318,GO:0019320,GO:0044238,GO:0044723,GO:0044724,GO:0046365,GO:0046367,GO:0071704,GO:1901575	K01808,K01819	08YZG@bactNOG,0ET6B@cloNOG,0NJ8W@firmNOG,COG0698@NOG	G	isomerase
MSP 096, [Clostridium] scindens	msp_096.accessory_module_001	msp_096.accessory_module_001_36	411468.CLOSCI_01867	2e-167	593.6				05GZI@bactNOG,0EQ3C@cloNOG,0NDV2@firmNOG,COG0583@NOG	K	Transcriptional regulator
MSP 096, [Clostridium] scindens	msp_096.accessory_module_001	msp_096.accessory_module_001_37
MSP 096, [Clostridium] scindens	msp_096.accessory_module_001	msp_096.accessory_module_001_38	411468.CLOSCI_02010	2e-104	383.6			K06950	05KZP@bactNOG,0EU76@cloNOG,0NKRW@firmNOG,COG1418@NOG	S	HD domain protein
MSP 096, [Clostridium] scindens	msp_096.accessory_module_001	msp_096.accessory_module_001_39	411468.CLOSCI_03013	3.4e-83	312.8				08YZ1@bactNOG,0ET5P@cloNOG,0NJ8F@firmNOG,COG0346@NOG	E	glyoxalase
MSP 096, [Clostridium] scindens	msp_096.accessory_module_001	msp_096.accessory_module_001_40	411468.CLOSCI_02723	7.8e-195	684.9			K07720	08KJU@bactNOG,0F3ZE@cloNOG,0NEQX@firmNOG,COG4753@NOG	K	HTH_ARAC
MSP 096, [Clostridium] scindens	msp_096.accessory_module_001	msp_096.accessory_module_001_41	553973.CLOHYLEM_06662	1.2e-133	481.1	YLBA	GO:0003674,GO:0003824,GO:0005488,GO:0008150,GO:0008152,GO:0016787,GO:0016810,GO:0016813,GO:0030145,GO:0043167,GO:0043169,GO:0046872,GO:0046914,GO:0071522	K14977	05S0E@bactNOG,0ESYT@cloNOG,0NIDH@firmNOG,COG3257@NOG	S	Cupin domain
MSP 096, [Clostridium] scindens	msp_096.accessory_module_001	msp_096.accessory_module_001_42	411468.CLOSCI_01820	4e-221	772.3	AMAA		K01436,K01451	05CH2@bactNOG,0EPAS@cloNOG,0NDQE@firmNOG,COG1473@NOG	E	amidohydrolase
MSP 096, [Clostridium] scindens	msp_096.accessory_module_001	msp_096.accessory_module_001_43	411468.CLOSCI_02363	1.6e-131	474.2	ARAQ	GO:0005575,GO:0016020	K02026,K10190,K17236	05EX2@bactNOG,0EPY1@cloNOG,0NDWZ@firmNOG,COG0395@NOG	P	binding-protein-dependent transport systems inner membrane component
MSP 096, [Clostridium] scindens	msp_096.accessory_module_001	msp_096.accessory_module_001_44	411468.CLOSCI_03726	2.2e-155	553.5				05BZU@bactNOG,0XNMH@NOG	T	Histidine kinase
MSP 096, [Clostridium] scindens	msp_096.accessory_module_001	msp_096.accessory_module_001_45	411468.CLOSCI_03552	7.8e-211	738	PEPP		K01262,K01271,K08688	05DC7@bactNOG,0EQ2A@cloNOG,0NEMI@firmNOG,COG0006@NOG	E	peptidase, M24
MSP 096, [Clostridium] scindens	msp_096.accessory_module_001	msp_096.accessory_module_001_46	411468.CLOSCI_00008	5.7e-235	818.5	XYLP		K03292	07RJE@bactNOG,0F7GZ@cloNOG,0P6T7@firmNOG,COG2211@NOG	G	Transporter, major facilitator family protein
MSP 096, [Clostridium] scindens	msp_096.accessory_module_001	msp_096.accessory_module_001_47	411468.CLOSCI_03599	2.5e-85	320.1	COBU	GO:0003674,GO:0003824,GO:0006725,GO:0006766,GO:0006767,GO:0006793,GO:0006796,GO:0006807,GO:0006950,GO:0006974,GO:0008150,GO:0008152,GO:0008819,GO:0008820,GO:0009058,GO:0009110,GO:0009235,GO:0009236,GO:0009987,GO:0016301,GO:0016310,GO:0016740,GO:0016772,GO:0016773,GO:0016779,GO:0018130,GO:0019438,GO:0033013,GO:0033014,GO:0033554,GO:0034641,GO:0042364,GO:0044237,GO:0044249,GO:0044271,GO:0044281,GO:…	K02231,K02232	08YZT@bactNOG,0EU77@cloNOG,0NJCY@firmNOG,COG2087@NOG	H	Adenosylcobinamide-phosphate guanylyltransferase
MSP 096, [Clostridium] scindens	msp_096.accessory_module_001	msp_096.accessory_module_001_48	411468.CLOSCI_01800	1.9e-148	530.4	METQ2		K02073	05D01@bactNOG,0EPPN@cloNOG,0NE4D@firmNOG,COG1464@NOG	P	(Lipo)protein
MSP 096, [Clostridium] scindens	msp_096.accessory_module_001	msp_096.accessory_module_001_49	411468.CLOSCI_01554	1.2e-22	110.9	OPUA		K02017,K05847	COG1125@NOG	E	(ABC) transporter
MSP 096, [Clostridium] scindens	msp_096.accessory_module_001	msp_096.accessory_module_001_50	411468.CLOSCI_02860	1.8e-20	104.4	YTLA	GO:0003674,GO:0003824,GO:0005215,GO:0005575,GO:0005623,GO:0005886,GO:0006139,GO:0006152,GO:0006163,GO:0006195,GO:0006200,GO:0006725,GO:0006753,GO:0006793,GO:0006796,GO:0006807,GO:0006810,GO:0008150,GO:0008152,GO:0009056,GO:0009116,GO:0009117,GO:0009119,GO:0009123,GO:0009125,GO:0009126,GO:0009128,GO:0009141,GO:0009143,GO:0009144,GO:0009146,GO:0009150,GO:0009154,GO:0009158,GO:0009161,GO:0009164,GO:…	K02051,K15553	05D2X@bactNOG,0EPSZ@cloNOG,0NE6W@firmNOG,COG0715@NOG	P	ABC-type nitrate sulfonate
MSP 096, [Clostridium] scindens	msp_096.accessory_module_001	msp_096.accessory_module_001_51	411468.CLOSCI_01627	4.1e-154	549.3		GO:0006810,GO:0008150,GO:0051179,GO:0051234	K01992	05HFY@bactNOG,0EW2K@cloNOG,0NJYP@firmNOG,COG4587@NOG	S	ABC transporter (Permease)
MSP 096, [Clostridium] scindens	msp_096.accessory_module_001	msp_096.accessory_module_001_52	411468.CLOSCI_02657	8.1e-161	571.6				05M1P@bactNOG,0EUQV@cloNOG,0NM9G@firmNOG,COG1192@NOG	D	Inherit from COG: cobyrinic Acid a,c-diamide synthase
MSP 096, [Clostridium] scindens	msp_096.accessory_module_001	msp_096.accessory_module_001_53	411468.CLOSCI_03208	6e-82	308.5	YRKC			08VK3@bactNOG,0ESFH@cloNOG,0NI4U@firmNOG,COG0662@NOG	G	Cupin 2, conserved barrel domain protein
MSP 096, [Clostridium] scindens	msp_096.accessory_module_001	msp_096.accessory_module_001_54	411468.CLOSCI_02158	3.5e-169	599.4				08YAY@bactNOG,0ESK9@cloNOG,0NIN3@firmNOG,11J4C@NOG
MSP 096, [Clostridium] scindens	msp_096.accessory_module_001	msp_096.accessory_module_001_55	411468.CLOSCI_00984	8.7e-77	291.6	ALAR			08ZB6@bactNOG,0ETBF@cloNOG,0NJEK@firmNOG,COG1522@NOG	K	Transcriptional regulator AsnC family
MSP 096, [Clostridium] scindens	msp_096.accessory_module_001	msp_096.accessory_module_001_56	411468.CLOSCI_01606	5.6e-77	292.4	LEPA		K03100	05YAN@bactNOG,0F0R6@cloNOG,0NWAX@firmNOG,0XVFQ@NOG	U	signal peptidase i
MSP 096, [Clostridium] scindens	msp_096.accessory_module_001	msp_096.accessory_module_001_57	457421.CBFG_00127	9.4e-112	408.3	GLNQ		K02028	05CDA@bactNOG,0ENSV@cloNOG,0ND9H@firmNOG,COG1126@NOG	E	ABC transporter, ATP-binding protein
MSP 096, [Clostridium] scindens	msp_096.accessory_module_001	msp_096.accessory_module_001_58	411468.CLOSCI_02136	6.9e-134	481.9	ISPD	GO:0000166,GO:0000287,GO:0001882,GO:0001884,GO:0002135,GO:0003674,GO:0003824,GO:0005488,GO:0005575,GO:0005623,GO:0005886,GO:0006081,GO:0006082,GO:0006090,GO:0006629,GO:0006644,GO:0006720,GO:0006721,GO:0006793,GO:0006796,GO:0008150,GO:0008152,GO:0008270,GO:0008299,GO:0008610,GO:0008654,GO:0009058,GO:0009240,GO:0009987,GO:0016020,GO:0016114,GO:0016740,GO:0016772,GO:0016779,GO:0019103,GO:0019288,GO:…	K00991,K12506	05CE5@bactNOG,0ERTI@cloNOG,0NH6R@firmNOG,COG1211@NOG	I	Catalyzes the formation of 4-diphosphocytidyl-2-C- methyl-D-erythritol from CTP and 2-C-methyl-D-erythritol 4- phosphate (MEP) (By similarity)
MSP 096, [Clostridium] scindens	msp_096.accessory_module_001	msp_096.accessory_module_001_59	411468.CLOSCI_03146	5.2e-109	399.1	PATM	GO:0003333,GO:0003674,GO:0003824,GO:0005215,GO:0005275,GO:0005342,GO:0005575,GO:0005623,GO:0005886,GO:0006139,GO:0006152,GO:0006163,GO:0006195,GO:0006200,GO:0006725,GO:0006753,GO:0006793,GO:0006796,GO:0006807,GO:0006810,GO:0006811,GO:0006820,GO:0006865,GO:0008150,GO:0008152,GO:0008509,GO:0008514,GO:0009056,GO:0009116,GO:0009117,GO:0009119,GO:0009123,GO:0009125,GO:0009126,GO:0009128,GO:0009141,GO:…	K02029,K10009,K16962	05E5Q@bactNOG,0ES7E@cloNOG,0NGGN@firmNOG,COG0765@NOG	E	ABC transporter
MSP 096, [Clostridium] scindens	msp_096.accessory_module_001	msp_096.accessory_module_001_60	555079.Toce_1618	2e-78	298.1	GRDB	GO:0001887,GO:0003674,GO:0003824,GO:0005575,GO:0005622,GO:0005623,GO:0005737,GO:0006082,GO:0006520,GO:0006544,GO:0006575,GO:0006807,GO:0008150,GO:0008152,GO:0009069,GO:0009987,GO:0016259,GO:0016491,GO:0019752,GO:0030699,GO:0030700,GO:0032991,GO:0043234,GO:0043436,GO:0044237,GO:0044238,GO:0044281,GO:0044424,GO:0044444,GO:0044464,GO:0044710,GO:0046992,GO:0050485,GO:0055114,GO:0071704,GO:1901564,GO:…	K10670	05CYT@bactNOG,0EP5F@cloNOG,0NDRE@firmNOG,0XPCF@NOG	C	Selenoprotein B, glycine betaine sarcosine D-proline reductase family
MSP 096, [Clostridium] scindens	msp_096.accessory_module_001	msp_096.accessory_module_001_61	411468.CLOSCI_02629	4.7e-87	325.9	LEPB		K03100	05C3F@bactNOG,0EU6D@cloNOG,0NMG4@firmNOG,COG0681@NOG	U	signal peptidase i
MSP 096, [Clostridium] scindens	msp_096.accessory_module_001	msp_096.accessory_module_001_62	411468.CLOSCI_01819	1.2e-248	864	SBTA	GO:0005575,GO:0005623,GO:0005886,GO:0016020,GO:0044464,GO:0071944	K08170	05IZ4@bactNOG,0NGK0@firmNOG,0Y0M7@NOG	G	Major Facilitator
MSP 096, [Clostridium] scindens	msp_096.accessory_module_001	msp_096.accessory_module_001_63	411468.CLOSCI_02181	2.5e-122	443.4	PLUT_0860	GO:0005575,GO:0016020	K02029,K02030	05E5Q@bactNOG,0EPN7@cloNOG,0NDPN@firmNOG,COG0765@NOG	E	Abc transporter
MSP 096, [Clostridium] scindens	msp_096.accessory_module_001	msp_096.accessory_module_001_64	411468.CLOSCI_01633	2.3e-230	803.1			K02027	05F9H@bactNOG,0ER49@cloNOG,0NFKB@firmNOG,COG1653@NOG	G	Extracellular solute-binding protein family 1
MSP 096, [Clostridium] scindens	msp_096.accessory_module_001	msp_096.accessory_module_001_65	411468.CLOSCI_00004	4.2e-91	339.3			K07240	05FGV@bactNOG,0ETE7@cloNOG,0NJRW@firmNOG,COG2059@NOG	P	chromate transport protein
MSP 096, [Clostridium] scindens	msp_096.accessory_module_001	msp_096.accessory_module_001_66	411468.CLOSCI_01623	2.8e-110	403.3				07M5X@bactNOG,0F4B8@cloNOG,0P23P@firmNOG,0ZRD3@NOG
MSP 096, [Clostridium] scindens	msp_096.accessory_module_001	msp_096.accessory_module_001_67	411468.CLOSCI_01755	1.7e-84	317.4			K07240	05FGV@bactNOG,0ETE7@cloNOG,0NJRW@firmNOG,COG2059@NOG	P	chromate transport protein
MSP 096, [Clostridium] scindens	msp_096.accessory_module_001	msp_096.accessory_module_001_68	411468.CLOSCI_01074	1.5e-158	563.9				08MAC@bactNOG,0EQWG@cloNOG,0NGH6@firmNOG,COG2207@NOG	K	transcriptional regulator, arac family
MSP 096, [Clostridium] scindens	msp_096.accessory_module_001	msp_096.accessory_module_001_69	411468.CLOSCI_01741	1.1e-79	301.2	QACE			05W04@bactNOG,0ETMD@cloNOG,0NJYV@firmNOG,COG2426@NOG	S	small multi-drug export
MSP 096, [Clostridium] scindens	msp_096.accessory_module_001	msp_096.accessory_module_001_70
MSP 096, [Clostridium] scindens	msp_096.accessory_module_001	msp_096.accessory_module_001_71	411468.CLOSCI_01626	2.3e-127	460.3		GO:0006810,GO:0008150,GO:0051179,GO:0051234	K01992	08S0Z@bactNOG,0ET91@cloNOG,0NHPU@firmNOG,COG3694@NOG	S	transporter, permease
MSP 096, [Clostridium] scindens	msp_096.accessory_module_001	msp_096.accessory_module_001_72	556261.HMPREF0240_02327	6e-92	342.4				08SXB@bactNOG,0EQTG@cloNOG,0NE3J@firmNOG,COG0745@NOG	T	response regulator
MSP 096, [Clostridium] scindens	msp_096.accessory_module_001	msp_096.accessory_module_001_73	411468.CLOSCI_01632	2.7e-172	609.8		GO:0005575,GO:0016020	K02025	05E4X@bactNOG,0EQQX@cloNOG,0NEEM@firmNOG,COG1175@NOG	P	abc transporter permease protein
MSP 096, [Clostridium] scindens	msp_096.accessory_module_001	msp_096.accessory_module_001_74	411468.CLOSCI_01845	1.6e-129	467.2			K01560,K07025	05WWH@bactNOG,COG1011@NOG	S	Hydrolase
MSP 096, [Clostridium] scindens	msp_096.accessory_module_001	msp_096.accessory_module_001_75	411468.CLOSCI_03655	5.6e-86	322	BA_3056			COG1680@NOG	V	Beta-lactamase
MSP 096, [Clostridium] scindens	msp_096.accessory_module_001	msp_096.accessory_module_001_76	411468.CLOSCI_01812	1.2e-208	731.1			K03294,K16238,K16263	05CUB@bactNOG,0EP36@cloNOG,0ND67@firmNOG,COG0531@NOG	E	Amino acid
MSP 096, [Clostridium] scindens	msp_096.accessory_module_001	msp_096.accessory_module_001_77	411468.CLOSCI_03915	3.9e-94	349.4	PHOP	GO:0000156,GO:0000160,GO:0000975,GO:0000976,GO:0001046,GO:0001047,GO:0001067,GO:0003674,GO:0003676,GO:0003677,GO:0004871,GO:0005488,GO:0005575,GO:0005622,GO:0005623,GO:0005737,GO:0006139,GO:0006351,GO:0006355,GO:0006725,GO:0006807,GO:0007154,GO:0007165,GO:0008150,GO:0008152,GO:0009058,GO:0009059,GO:0009372,GO:0009889,GO:0009893,GO:0009987,GO:0010035,GO:0010038,GO:0010039,GO:0010041,GO:0010467,GO:…	K02483,K07660,K07665,K07666,K07771,K07774	05XJC@bactNOG,0EQ1V@cloNOG,0NEVF@firmNOG,11FPD@NOG	T	response regulator
MSP 096, [Clostridium] scindens	msp_096.accessory_module_001	msp_096.accessory_module_001_78
MSP 096, [Clostridium] scindens	msp_096.accessory_module_001	msp_096.accessory_module_001_79	411468.CLOSCI_02664	4.7e-74	282.3				06B1Y@bactNOG,0EX88@cloNOG,0NR7G@firmNOG,0Y1E4@NOG
MSP 096, [Clostridium] scindens	msp_096.accessory_module_001	msp_096.accessory_module_001_80	411468.CLOSCI_01145	2.2e-91	340.1			K06950	05KFW@bactNOG,0EU5E@cloNOG,0NKPY@firmNOG,COG1418@NOG	S	Hdig domain protein
MSP 096, [Clostridium] scindens	msp_096.accessory_module_001	msp_096.accessory_module_001_81	411468.CLOSCI_01754	4.1e-59	233			K07240	05CAH@bactNOG,0ESCR@cloNOG,0NIS6@firmNOG,COG2059@NOG	P	chromate transport protein
MSP 096, [Clostridium] scindens	msp_096.accessory_module_001	msp_096.accessory_module_001_82	411468.CLOSCI_03582	1.6e-121	440.7			K02003	05CQU@bactNOG,0EP2I@cloNOG,0NDV5@firmNOG,COG1136@NOG	V	ABC transporter
MSP 096, [Clostridium] scindens	msp_096.accessory_module_001	msp_096.accessory_module_001_83	411468.CLOSCI_01871	2.8e-135	486.5	SORD		K00023,K00059,K00068	05CHR@bactNOG,0ND5G@firmNOG,0XNW1@NOG	S	Dehydrogenase reductase
MSP 096, [Clostridium] scindens	msp_096.accessory_module_001	msp_096.accessory_module_001_84	411468.CLOSCI_03169	1.5e-68	263.8				05WC9@bactNOG,0EWA7@cloNOG,0NJQ3@firmNOG,11UYM@NOG	S	nucleotidyltransferase substrate binding protein, HI0074 family
MSP 096, [Clostridium] scindens	msp_096.accessory_module_001	msp_096.accessory_module_001_85	411468.CLOSCI_03761	1.8e-93	347.1				05KMR@bactNOG,0EVWU@cloNOG,0NMDC@firmNOG,11U9I@NOG	S	Acetyltransferase GNAT family
MSP 096, [Clostridium] scindens	msp_096.accessory_module_001	msp_096.accessory_module_001_86	411468.CLOSCI_00003	1.4e-99	367.5			K07240	08V6Y@bactNOG,0ESN9@cloNOG,0NHC2@firmNOG,COG2059@NOG	P	chromate transport protein
MSP 096, [Clostridium] scindens	msp_096.accessory_module_001	msp_096.accessory_module_001_87	411468.CLOSCI_01720	2.4e-105	386.7	MAA		K00633,K00661	08UW5@bactNOG,0ESQX@cloNOG,0NIVA@firmNOG,COG0110@NOG	S	Bacterial transferase hexapeptide repeat protein
MSP 096, [Clostridium] scindens	msp_096.accessory_module_001	msp_096.accessory_module_001_88	411468.CLOSCI_01421	4.8e-79	298.9				085D3@bactNOG,COG4584@NOG	L	Transposase
MSP 096, [Clostridium] scindens	msp_096.accessory_module_001	msp_096.accessory_module_001_89	411468.CLOSCI_03575	7.3e-119	431.8				05DEH@bactNOG,0EPTH@cloNOG,0NEF5@firmNOG,COG0745@NOG	T	response regulator
MSP 096, [Clostridium] scindens	msp_096.accessory_module_001	msp_096.accessory_module_001_90	411468.CLOSCI_01798	3.4e-84	316.6	METI	GO:0005575,GO:0016020	K02072	08UMI@bactNOG,0ESJ2@cloNOG,0NI7N@firmNOG,COG2011@NOG	P	abc transporter permease protein
MSP 096, [Clostridium] scindens	msp_096.accessory_module_001	msp_096.accessory_module_001_91	411468.CLOSCI_00371	1.8e-128	463.8			K01452	08ZJ4@bactNOG,0ESYI@cloNOG,0NHCN@firmNOG,COG0726@NOG	G	Polysaccharide deacetylase
MSP 096, [Clostridium] scindens	msp_096.accessory_module_001	msp_096.accessory_module_001_92	411468.CLOSCI_01365	1.4e-76	290.8				068GI@bactNOG,0EXG8@cloNOG,0NRF4@firmNOG,0XW6D@NOG	S	Protein of unknown function (DUF2752)
MSP 096, [Clostridium] scindens	msp_096.accessory_module_001	msp_096.accessory_module_001_93	411468.CLOSCI_03577	3.9e-120	436			K02003	05CQU@bactNOG,0EP2I@cloNOG,0NDV5@firmNOG,COG1136@NOG	V	ABC transporter
MSP 096, [Clostridium] scindens	msp_096.accessory_module_001	msp_096.accessory_module_001_94	411468.CLOSCI_01210	1.8e-96	357.5				05NF8@bactNOG,0EUGD@cloNOG,0NKTE@firmNOG,11TVJ@NOG	S	integral membrane protein
MSP 096, [Clostridium] scindens	msp_096.accessory_module_001	msp_096.accessory_module_001_95
MSP 096, [Clostridium] scindens	msp_096.accessory_module_001	msp_096.accessory_module_001_96	411468.CLOSCI_03585	2.8e-124	449.9				08SXB@bactNOG,0EQTG@cloNOG,0NE3J@firmNOG,COG0745@NOG	T	response regulator
MSP 096, [Clostridium] scindens	msp_096.accessory_module_001	msp_096.accessory_module_001_97	411468.CLOSCI_03744	3.3e-80	303.1		GO:0005575,GO:0005623,GO:0005886,GO:0016020,GO:0044464,GO:0071944	K03101	068QC@bactNOG,0EXAI@cloNOG,0NR9Q@firmNOG,0ZXYU@NOG	S	This protein specifically catalyzes the removal of signal peptides from prolipoproteins (By similarity)
MSP 096, [Clostridium] scindens	msp_096.accessory_module_001	msp_096.accessory_module_001_98	411468.CLOSCI_03769	5.4e-81	305.4			K01808	08WQP@bactNOG,0ESCV@cloNOG,0NI2Q@firmNOG,COG0698@NOG	G	Sugar-phosphate isomerase, RpiB LacA LacB family
MSP 096, [Clostridium] scindens	msp_096.accessory_module_001	msp_096.accessory_module_001_99	411468.CLOSCI_01525	1e-82	311.2				05ZW9@bactNOG,0EUZ7@cloNOG,0NMWB@firmNOG,COG0454@NOG	K	Acetyltransferase GNAT family
MSP 096, [Clostridium] scindens	msp_096.accessory_module_001	msp_096.accessory_module_001_100	411468.CLOSCI_01765	5e-82	309.3	COMEA	GO:0005575,GO:0005622,GO:0005623,GO:0005737,GO:0005829,GO:0005886,GO:0016020,GO:0044424,GO:0044444,GO:0044464,GO:0071944	K02237	05KQC@bactNOG,0EU3F@cloNOG,0NKNK@firmNOG,COG1555@NOG	L	competence protein ComEA helix-hairpin-helix repeat protein
MSP 096, [Clostridium] scindens	msp_096.accessory_module_001	msp_096.accessory_module_001_101	411468.CLOSCI_00895	2.9e-51	206.1	CLOCL_3187			08QEE@bactNOG,0ERF6@cloNOG,0NGQY@firmNOG,10NSM@NOG
MSP 096, [Clostridium] scindens	msp_096.accessory_module_001	msp_096.accessory_module_001_102	411468.CLOSCI_03017	3.1e-93	346.3	FOLA	GO:0008150,GO:0008152,GO:0009058,GO:0009987,GO:0044237,GO:0044249,GO:0051186,GO:0051188	K00287,K18589,K18590,K18591	08YYV@bactNOG,0ES10@cloNOG,0NJJS@firmNOG,COG0262@NOG	H	Key enzyme in folate metabolism. Catalyzes an essential reaction for de novo glycine and purine synthesis, and for DNA precursor synthesis (By similarity)
MSP 096, [Clostridium] scindens	msp_096.accessory_module_001	msp_096.accessory_module_001_103	411468.CLOSCI_01811	8.7e-154	548.1	RIBF	GO:0008150,GO:0040007	K11753	05DTN@bactNOG,0ERZU@cloNOG,0NEKH@firmNOG,COG0196@NOG	H	Riboflavin biosynthesis protein RibF
MSP 096, [Clostridium] scindens	msp_096.accessory_module_001	msp_096.accessory_module_001_104	411468.CLOSCI_01844	1.2e-153	547.7				05CPZ@bactNOG,COG1737@NOG	K	Transcriptional regulator, rpir family
MSP 096, [Clostridium] scindens	msp_096.accessory_module_001	msp_096.accessory_module_001_105	411468.CLOSCI_01539	4.7e-109	399.1	VANZ			067X5@bactNOG,0EWXW@cloNOG,0NQY1@firmNOG,COG4767@NOG	V	VanZ-like protein
MSP 096, [Clostridium] scindens	msp_096.accessory_module_001	msp_096.accessory_module_001_106	411468.CLOSCI_01838	2.1e-183	646.7	OPPF		K02032,K10823	08JQ7@bactNOG,0F7EC@cloNOG,0P6PV@firmNOG,COG4608@NOG	E	Abc transporter
MSP 096, [Clostridium] scindens	msp_096.accessory_module_001	msp_096.accessory_module_001_107	411468.CLOSCI_01273	6.6e-68	261.9	MSCL	GO:0005575,GO:0005623,GO:0005886,GO:0016020,GO:0044464,GO:0071944	K03282	05M2E@bactNOG,0EUNC@cloNOG,0NKRI@firmNOG,COG1970@NOG	M	Channel that opens in response to stretch forces in the membrane lipid bilayer. May participate in the regulation of osmotic pressure changes within the cell (By similarity)
MSP 096, [Clostridium] scindens	msp_096.accessory_module_001	msp_096.accessory_module_001_108	411902.CLOBOL_01903	1.7e-14	84.7	BL03097			08GYP@bactNOG,0EVBB@cloNOG,0NGBQ@firmNOG,COG0491@NOG	S	domain protein
MSP 096, [Clostridium] scindens	msp_096.accessory_module_001	msp_096.accessory_module_001_109	411468.CLOSCI_01840	1.4e-140	504.2	DPPC	GO:0005575,GO:0016020	K02034	05C2T@bactNOG,0F6QP@cloNOG,0NGCM@firmNOG,COG1173@NOG	P	abc transporter permease protein
MSP 096, [Clostridium] scindens	msp_096.accessory_module_001	msp_096.accessory_module_001_110	411468.CLOSCI_01522	2.7e-65	253.1			K15634	07XGP@bactNOG,0F4N0@cloNOG,0P3FV@firmNOG,COG0406@NOG	G	Phosphoglycerate mutase family protein
MSP 096, [Clostridium] scindens	msp_096.accessory_module_001	msp_096.accessory_module_001_111	411468.CLOSCI_01366	1.6e-48	197.6				0694J@bactNOG,0EXB1@cloNOG,0NRA5@firmNOG,0XXKM@NOG
MSP 096, [Clostridium] scindens	msp_096.accessory_module_001	msp_096.accessory_module_001_112	411468.CLOSCI_01837	1.1e-150	537.7				08VCC@bactNOG,0F01C@cloNOG,0NIJP@firmNOG,COG1409@NOG	S	Calcineurin-like phosphoesterase
MSP 096, [Clostridium] scindens	msp_096.accessory_module_001	msp_096.accessory_module_001_113	411468.CLOSCI_01821	7.5e-229	798.1				086PJ@bactNOG,0P72C@firmNOG,0ZZB1@NOG
MSP 096, [Clostridium] scindens	msp_096.accessory_module_001	msp_096.accessory_module_001_114	411468.CLOSCI_03902	4.7e-77	292.4	KDPD	GO:0000155,GO:0000160,GO:0003674,GO:0003824,GO:0004072,GO:0004672,GO:0004673,GO:0004871,GO:0004872,GO:0005575,GO:0005622,GO:0005623,GO:0005737,GO:0005886,GO:0006464,GO:0006468,GO:0006793,GO:0006796,GO:0006810,GO:0006811,GO:0006812,GO:0006813,GO:0006950,GO:0006970,GO:0007154,GO:0007165,GO:0007231,GO:0007234,GO:0008150,GO:0008152,GO:0009593,GO:0009628,GO:0009898,GO:0009987,GO:0015672,GO:0016020,GO:…	K07646,K07667	05C08@bactNOG,COG2205@NOG	T	Histidine kinase
MSP 096, [Clostridium] scindens	msp_096.accessory_module_001	msp_096.accessory_module_001_115
MSP 096, [Clostridium] scindens	msp_096.accessory_module_001	msp_096.accessory_module_001_116	411468.CLOSCI_01873	9.3e-101	371.3				08VQW@bactNOG,0ESQP@cloNOG,0NIU7@firmNOG,11P25@NOG	S	C_GCAxxG_C_C family
MSP 096, [Clostridium] scindens	msp_096.accessory_module_001	msp_096.accessory_module_001_117	411468.CLOSCI_03390	4.8e-129	465.7				05DPZ@bactNOG,0EYGX@cloNOG,0NDD8@firmNOG,COG0745@NOG	T	response regulator
MSP 096, [Clostridium] scindens	msp_096.accessory_module_001	msp_096.accessory_module_001_118	411468.CLOSCI_01835	6.4e-144	515.4			K01990	05CZV@bactNOG,0EPQC@cloNOG,0NE46@firmNOG,COG1131@NOG	V	ABC transporter
MSP 096, [Clostridium] scindens	msp_096.accessory_module_001	msp_096.accessory_module_001_119	471875.RUMLAC_01784	5e-35	152.9	BL00144			05DQ6@bactNOG,0ER5H@cloNOG,0NF5D@firmNOG,COG2801@NOG	L	Integrase
MSP 096, [Clostridium] scindens	msp_096.accessory_module_001	msp_096.accessory_module_001_120	411468.CLOSCI_02996	9.5e-73	278.1				070G0@bactNOG,0F1PV@cloNOG,0NXM1@firmNOG,0YX6Y@NOG
MSP 096, [Clostridium] scindens	msp_096.accessory_module_001	msp_096.accessory_module_001_121	553973.CLOHYLEM_07156	1.2e-10	71.6				08MV8@bactNOG,COG2199@NOG	T	Inherit from COG: Diguanylate cyclase
MSP 096, [Clostridium] scindens	msp_096.accessory_module_001	msp_096.accessory_module_001_122	411468.CLOSCI_01834	4e-85	319.7				083FR@bactNOG,0EW0S@cloNOG,0NPW1@firmNOG,1259X@NOG
MSP 096, [Clostridium] scindens	msp_096.accessory_module_001	msp_096.accessory_module_001_123	411468.CLOSCI_01636	7.3e-162	575.1				088P2@bactNOG,0EREX@cloNOG,0NGCP@firmNOG,COG2207@NOG	K	transcriptional regulator, arac family
MSP 096, [Clostridium] scindens	msp_096.accessory_module_001	msp_096.accessory_module_001_124	553973.CLOHYLEM_06527	1.5e-11	73.9				05ZZ0@bactNOG,0EUEW@cloNOG,0NKY6@firmNOG,123JW@NOG	S	selenoprotein B, glycine betaine sarcosine D-proline reductase
MSP 096, [Clostridium] scindens	msp_096.accessory_module_001	msp_096.accessory_module_001_125
MSP 096, [Clostridium] scindens	msp_096.accessory_module_001	msp_096.accessory_module_001_126	411468.CLOSCI_03745	8.3e-35	151.4				071V4@bactNOG,0F1B8@cloNOG,0NX6K@firmNOG,0YZ8I@NOG
MSP 096, [Clostridium] scindens	msp_096.accessory_module_001	msp_096.accessory_module_001_127	411468.CLOSCI_03411	1.2e-76	291.2	SIPW		K13280	05VFR@bactNOG,0EW77@cloNOG,0NP9Q@firmNOG,COG0681@NOG	U	Signal peptidase I
MSP 096, [Clostridium] scindens	msp_096.accessory_module_001	msp_096.accessory_module_001_128	326426.Bbr_0819	2.2e-11	73.6	GRAE		K05804,K13632,K13653	00EA7@actNOG,086D8@bactNOG,COG2207@NOG	K	AraC family transcriptional regulator
MSP 096, [Clostridium] scindens	msp_096.accessory_module_001	msp_096.accessory_module_001_129	411468.CLOSCI_03905	2e-44	183.7	TRKG		K03498	COG0168@NOG	P	Low-affinity potassium transport system. Interacts with Trk system potassium uptake protein TrkA (By similarity)
MSP 096, [Clostridium] scindens	msp_096.accessory_module_001	msp_096.accessory_module_001_130	478749.BRYFOR_06714	1.2e-08	64.7				05EYS@bactNOG,0ESBA@cloNOG,0NEG6@firmNOG,COG0463@NOG	M	glycosyltransferase group 2 family protein
MSP 096, [Clostridium] scindens	msp_096.accessory_module_001	msp_096.accessory_module_001_131
MSP 096, [Clostridium] scindens	msp_096.accessory_module_001	msp_096.accessory_module_001_132
MSP 096, [Clostridium] scindens	msp_096.accessory_module_001	msp_096.accessory_module_001_133	658655.HMPREF0988_00013	2.1e-15	86.7				077EP@bactNOG,0EQUG@cloNOG,0NFE2@firmNOG,COG4832@NOG	K	Pfam:DUF2174
MSP 096, [Clostridium] scindens	msp_096.accessory_module_001	msp_096.accessory_module_001_134
MSP 096, [Clostridium] scindens	msp_096.accessory_module_001	msp_096.accessory_module_001_135
MSP 096, [Clostridium] scindens	msp_096.accessory_module_001	msp_096.accessory_module_001_136
MSP 096, [Clostridium] scindens	msp_096.accessory_module_001	msp_096.accessory_module_001_137
MSP 096, [Clostridium] scindens	msp_096.accessory_module_001	msp_096.accessory_module_001_138	411468.CLOSCI_01836	6.8e-50	201.8			K07979	081MC@bactNOG,0EU2K@cloNOG,0NKMV@firmNOG,COG1725@NOG	K	Transcriptional regulator, GntR family
MSP 096, [Clostridium] scindens	msp_096.accessory_module_001	msp_096.accessory_module_001_139	411468.CLOSCI_03205	7.1e-88	328.6				05MBC@bactNOG,0EWD5@cloNOG,0NKW9@firmNOG,COG0716@NOG	C	flavodoxin family
MSP 096, [Clostridium] scindens	msp_096.accessory_module_001	msp_096.accessory_module_001_140	411468.CLOSCI_01815	1.2e-53	214.2				05WVX@bactNOG,0EVNR@cloNOG,0NP1F@firmNOG,123YZ@NOG
MSP 096, [Clostridium] scindens	msp_096.accessory_module_001	msp_096.accessory_module_001_141	411468.CLOSCI_03414	1.4e-67	260.8	MSCL	GO:0005575,GO:0005623,GO:0005886,GO:0016020,GO:0044464,GO:0071944	K03282	05M2E@bactNOG,0EUNC@cloNOG,0NKRI@firmNOG,COG1970@NOG	M	Channel that opens in response to stretch forces in the membrane lipid bilayer. May participate in the regulation of osmotic pressure changes within the cell (By similarity)
MSP 096, [Clostridium] scindens	msp_096.accessory_module_001	msp_096.accessory_module_001_142	411468.CLOSCI_03391	4.5e-128	462.6			K08974	05D4H@bactNOG,0EUP4@cloNOG,0NFGZ@firmNOG,COG2035@NOG	S	membrane
MSP 096, [Clostridium] scindens	msp_096.accessory_module_001	msp_096.accessory_module_001_143	411468.CLOSCI_02758	4.6e-87	325.9				060PM@bactNOG,0EXIB@cloNOG,0NRH8@firmNOG,1296H@NOG
MSP 096, [Clostridium] scindens	msp_096.accessory_module_001	msp_096.accessory_module_001_144	411468.CLOSCI_00021	4.1e-162	575.9				08SJI@bactNOG,0ERVK@cloNOG,0NI0C@firmNOG,COG3757@NOG	M	Glycosyl hydrolase, family 25
MSP 096, [Clostridium] scindens	msp_096.accessory_module_001	msp_096.accessory_module_001_145	553973.CLOHYLEM_04237	9.2e-115	418.3	TRMD	GO:0001510,GO:0003674,GO:0003824,GO:0005575,GO:0005622,GO:0005623,GO:0005737,GO:0006139,GO:0006396,GO:0006399,GO:0006400,GO:0006725,GO:0006807,GO:0008033,GO:0008150,GO:0008152,GO:0008168,GO:0008173,GO:0008175,GO:0008757,GO:0009019,GO:0009451,GO:0009987,GO:0010467,GO:0016070,GO:0016423,GO:0016740,GO:0016741,GO:0030488,GO:0032259,GO:0034470,GO:0034641,GO:0034660,GO:0040007,GO:0043170,GO:0043412,GO:…	K00554,K01770	05D6X@bactNOG,0ENS7@cloNOG,0NE14@firmNOG,COG0336@NOG	J	Specifically methylates guanosine-37 in various tRNAs (By similarity)
MSP 096, [Clostridium] scindens	msp_096.accessory_module_001	msp_096.accessory_module_001_146
MSP 096, [Clostridium] scindens	msp_096.accessory_module_001	msp_096.accessory_module_001_147	411468.CLOSCI_00463	5.5e-142	508.8			K07124	08IXY@bactNOG,0F77S@cloNOG,0P6F0@firmNOG,COG0300@NOG	S	Oxidoreductase, short chain dehydrogenase reductase family protein
MSP 096, [Clostridium] scindens	msp_096.accessory_module_001	msp_096.accessory_module_001_148
MSP 096, [Clostridium] scindens	msp_096.accessory_module_001	msp_096.accessory_module_001_149	411468.CLOSCI_01239	6.7e-75	285.4				05M5T@bactNOG,0F5WQ@cloNOG,0NMBZ@firmNOG,11UX1@NOG
MSP 096, [Clostridium] scindens	msp_096.accessory_module_001	msp_096.accessory_module_001_150	411468.CLOSCI_02286	7.4e-92	341.7	MUG		K03649	08YY9@bactNOG,0ET4U@cloNOG,0NJ7T@firmNOG,COG3663@NOG	L	G T U mismatch-specific DNA glycosylase
MSP 096, [Clostridium] scindens	msp_096.accessory_module_001	msp_096.accessory_module_001_151	411468.CLOSCI_03392	3.1e-26	123.6				05EYS@bactNOG,0ESBA@cloNOG,0NEG6@firmNOG,COG0463@NOG	M	glycosyltransferase group 2 family protein
MSP 096, [Clostridium] scindens	msp_096.accessory_module_001	msp_096.accessory_module_001_152	411468.CLOSCI_00461	7.5e-111	405.2			K00949	08ZC8@bactNOG,0ES2N@cloNOG,0NHTA@firmNOG,COG0637@NOG	H	IA, variant 3
MSP 096, [Clostridium] scindens	msp_096.accessory_module_001	msp_096.accessory_module_001_153	411468.CLOSCI_02043	3.3e-153	546.2				05J59@bactNOG,0EXF2@cloNOG,0NQFT@firmNOG,11QFA@NOG
MSP 096, [Clostridium] scindens	msp_096.accessory_module_001	msp_096.accessory_module_001_154	411468.CLOSCI_00716	6.1e-114	415.6	YIBF			08Q5V@bactNOG,0ES9V@cloNOG,0NEZR@firmNOG,COG5438@NOG	S	YibE F-like protein
MSP 096, [Clostridium] scindens	msp_096.accessory_module_001	msp_096.accessory_module_001_155	411468.CLOSCI_00711	4.4e-108	396	DEOC	GO:0005575,GO:0005622,GO:0005623,GO:0005737,GO:0044424,GO:0044464	K01619	05FCI@bactNOG,0ERUA@cloNOG,0NE8M@firmNOG,COG0274@NOG	F	Catalyzes a reversible aldol reaction between acetaldehyde and D-glyceraldehyde 3-phosphate to generate 2-deoxy- D-ribose 5-phosphate (By similarity)
MSP 096, [Clostridium] scindens	msp_096.accessory_module_001	msp_096.accessory_module_001_156	411468.CLOSCI_02709	5.4e-116	422.2	OPPF3		K02032	08UDG@bactNOG,0ES3M@cloNOG,0NH08@firmNOG,COG1124@NOG	E, P	Abc transporter
MSP 096, [Clostridium] scindens	msp_096.accessory_module_001	msp_096.accessory_module_001_157	411468.CLOSCI_01071	1.1e-111	407.9			K09163	08NQI@bactNOG,0ERW4@cloNOG,0NF9J@firmNOG,0XRMQ@NOG	S	Metal dependent phosphohydrolase
MSP 096, [Clostridium] scindens	msp_096.accessory_module_001	msp_096.accessory_module_001_158	411468.CLOSCI_00686	3.4e-135	486.1				090K1@bactNOG,0ESQW@cloNOG,0NK8P@firmNOG,COG2220@NOG	S	Metal dependent hydrolase
MSP 163, Eggerthella lenta	msp_163.accessory_module_002	msp_163.accessory_module_002_1	479437.Elen_0338	0	2141.3			K06147	00BIG@actNOG,05BZ1@bactNOG,COG1132@NOG	V	abc transporter
MSP 163, Eggerthella lenta	msp_163.accessory_module_002	msp_163.accessory_module_002_2	479437.Elen_0305	7.7e-203	711.8				05C3S@bactNOG,COG0534@NOG	V	Mate efflux family protein
MSP 163, Eggerthella lenta	msp_163.accessory_module_002	msp_163.accessory_module_002_3	479437.Elen_0340	3e-238	829.3				00NNK@actNOG,05BZU@bactNOG,0XNMH@NOG	T	Diguanylate cyclase
MSP 163, Eggerthella lenta	msp_163.accessory_module_002	msp_163.accessory_module_002_4	479437.Elen_0334	8.8e-274	947.6			K16786,K16787	014YE@actNOG,08JJB@bactNOG,COG1122@NOG	P	abc transporter
MSP 163, Eggerthella lenta	msp_163.accessory_module_002	msp_163.accessory_module_002_5	479437.Elen_0332	0	1080.1			K06147	00D3C@actNOG,05BZ1@bactNOG,COG1132@NOG	V	ABC transporter
MSP 163, Eggerthella lenta	msp_163.accessory_module_002	msp_163.accessory_module_002_6	479437.Elen_0333	0	1155.6	MDLB5		K06020,K06021,K06147,K06148	05BZ1@bactNOG,COG1132@NOG	V	(ABC) transporter
MSP 163, Eggerthella lenta	msp_163.accessory_module_002	msp_163.accessory_module_002_7	502558.EGYY_15490	5.9e-208	729.2			K06147	00BIG@actNOG,05BZ1@bactNOG,COG1132@NOG	V	abc transporter
MSP 163, Eggerthella lenta	msp_163.accessory_module_002	msp_163.accessory_module_002_8	479437.Elen_0315	2e-222	776.9			K16785,K16786,K16787	014YI@actNOG,08JJB@bactNOG,COG1122@NOG	P	ABC transporter
MSP 163, Eggerthella lenta	msp_163.accessory_module_002	msp_163.accessory_module_002_9	479437.Elen_0311	4.4e-241	839			K16786,K16787	014Y8@actNOG,08JJB@bactNOG,COG1122@NOG	P	ABC transporter
MSP 163, Eggerthella lenta	msp_163.accessory_module_002	msp_163.accessory_module_002_10	479437.Elen_0307	1.3e-134	484.2				00T98@actNOG,05P1U@bactNOG,11X7Q@NOG
MSP 163, Eggerthella lenta	msp_163.accessory_module_002	msp_163.accessory_module_002_11	479437.Elen_0331	1.3e-245	854			K16786,K16787	014YD@actNOG,08JJB@bactNOG,COG1122@NOG	P	ABC transporter
MSP 163, Eggerthella lenta	msp_163.accessory_module_002	msp_163.accessory_module_002_12	479437.Elen_0324	2.1e-243	846.7			K16786,K16787	014YD@actNOG,08JJB@bactNOG,COG1122@NOG	P	ABC transporter
MSP 163, Eggerthella lenta	msp_163.accessory_module_002	msp_163.accessory_module_002_13	502558.EGYY_26380	3.3e-15	88.6				05M8P@bactNOG,0XUEY@NOG	T	Transcriptional regulator, luxr family
MSP 163, Eggerthella lenta	msp_163.accessory_module_002	msp_163.accessory_module_002_14	479437.Elen_0335	2.9e-103	380.2			K16785	05HPK@bactNOG,COG0619@NOG	P	Cobalt transport protein
MSP 163, Eggerthella lenta	msp_163.accessory_module_002	msp_163.accessory_module_002_15	479437.Elen_0304	1.3e-168	597.8				COG2207@NOG	K	Transcriptional Regulator AraC Family
MSP 163, Eggerthella lenta	msp_163.accessory_module_002	msp_163.accessory_module_002_16	479437.Elen_0325	7.8e-162	575.1				00S37@actNOG,07SX2@bactNOG,0ZYR5@NOG	K	Arac family transcriptional regulator
MSP 163, Eggerthella lenta	msp_163.accessory_module_002	msp_163.accessory_module_002_17	479437.Elen_0309	5.1e-117	425.6				00UP1@actNOG,05X0F@bactNOG,1245C@NOG	S	Hypothetical bacterial integral membrane protein (Trep_Strep)
MSP 163, Eggerthella lenta	msp_163.accessory_module_002	msp_163.accessory_module_002_18	479437.Elen_0330	8.4e-105	385.2			K16785	00IAP@actNOG,08N38@bactNOG,COG0619@NOG	P	Cobalt transport protein
MSP 163, Eggerthella lenta	msp_163.accessory_module_002	msp_163.accessory_module_002_19	479437.Elen_0312	1.3e-112	411				00X8A@actNOG,08X6I@bactNOG,11IY2@NOG	K	Bacterial regulatory proteins, tetR family
MSP 163, Eggerthella lenta	msp_163.accessory_module_002	msp_163.accessory_module_002_20	479437.Elen_0321	9.8e-118	427.9			K00355	00M99@actNOG,05DYS@bactNOG,COG2249@NOG	S	NAD(P)H dehydrogenase
MSP 163, Eggerthella lenta	msp_163.accessory_module_002	msp_163.accessory_module_002_21	546269.HMPREF0389_00257	2.1e-17	94.7			K16926	05X49@bactNOG,0EWCW@cloNOG,0NPKP@firmNOG,124C9@NOG	S	Hypothetical bacterial integral membrane protein (Trep_Strep)
MSP 163, Eggerthella lenta	msp_163.accessory_module_002	msp_163.accessory_module_002_22	479437.Elen_0336	2.2e-120	436.8			K16926	06NWV@bactNOG,0ZU9D@NOG	S	Membrane
MSP 163, Eggerthella lenta	msp_163.accessory_module_002	msp_163.accessory_module_002_23	479437.Elen_0322	4e-106	389.4	SLGD_00062		K16926	08R1T@bactNOG,11F2H@NOG	S	membrAne
MSP 163, Eggerthella lenta	msp_163.accessory_module_002	msp_163.accessory_module_002_24	479437.Elen_0323	2.7e-103	380.2			K16785	08Y3M@bactNOG,COG0619@NOG	P	Cobalt transport protein
MSP 163, Eggerthella lenta	msp_163.accessory_module_002	msp_163.accessory_module_002_25	479437.Elen_0301	1.3e-174	617.5				00T4T@actNOG,08218@bactNOG,COG2207@NOG	K	HTH_ARAC
MSP 163, Eggerthella lenta	msp_163.accessory_module_002	msp_163.accessory_module_002_26	479437.Elen_0329	3.8e-98	362.8			K16926	00E7P@actNOG,05E4D@bactNOG,11DDB@NOG	S	Hypothetical bacterial integral membrane protein (Trep_Strep)
MSP 163, Eggerthella lenta	msp_163.accessory_module_002	msp_163.accessory_module_002_27	479437.Elen_0339	5.3e-89	332.4				05C0R@bactNOG,0XNN3@NOG	P	drug resistance transporter emrb qaca subfamily
MSP 163, Eggerthella lenta	msp_163.accessory_module_002	msp_163.accessory_module_002_28	479437.Elen_0306	1.3e-76	290.8				00JT5@actNOG,08Z29@bactNOG,COG0716@NOG	C	flavodoxin
MSP 163, Eggerthella lenta	msp_163.accessory_module_002	msp_163.accessory_module_002_29	479437.Elen_0337	8.2e-112	408.3				00PUZ@actNOG,08K6U@bactNOG,0YTCU@NOG	K	Transcriptional regulator
MSP 094, Eubacterium sp. 3_1_31	msp_094.accessory_module_07	msp_094.accessory_module_07_1	411461.DORFOR_02726	5.8e-45	185.3				090E9@bactNOG,0ETDC@cloNOG,0NJJP@firmNOG,11JUF@NOG	S	conjugative transposon protein
MSP 094, Eubacterium sp. 3_1_31	msp_094.accessory_module_07	msp_094.accessory_module_07_2	537013.CLOSTMETH_02143	9.1e-181	638.3				08HVN@bactNOG,0F6XR@cloNOG,0P60W@firmNOG,COG4974@NOG	L	Site-specific recombinase, phage integrase family
MSP 094, Eubacterium sp. 3_1_31	msp_094.accessory_module_07	msp_094.accessory_module_07_3	742723.HMPREF9477_00858	0	1412.9				065MV@bactNOG,0EQDI@cloNOG,0NF01@firmNOG,0Y0B5@NOG	S	conjugative transposon protein
MSP 094, Eubacterium sp. 3_1_31	msp_094.accessory_module_07	msp_094.accessory_module_07_4	908340.HMPREF9406_0793	1.2e-263	914.4				05F30@bactNOG,0EQ1Q@cloNOG,0NET9@firmNOG,0XQIJ@NOG	S	conjugative transposon membrane protein
MSP 094, Eubacterium sp. 3_1_31	msp_094.accessory_module_07	msp_094.accessory_module_07_5	717960.EC1_05710	2.4e-30	136.3				05KRY@bactNOG,0I92V@eryNOG,0NJSK@firmNOG,11UEH@NOG	S	Inherit from bactNOG: conjugative transposon protein
MSP 094, Eubacterium sp. 3_1_31	msp_094.accessory_module_07	msp_094.accessory_module_07_6	411461.DORFOR_03092	9.5e-164	581.6			K07467	06128@bactNOG,0EP40@cloNOG,0NDIA@firmNOG,COG2946@NOG	L	DNA-binding helix-turn-helix protein
MSP 094, Eubacterium sp. 3_1_31	msp_094.accessory_module_07	msp_094.accessory_module_07_7	658659.HMPREF0983_03981	5.1e-69	265.8				05DXR@bactNOG,0NER7@firmNOG,0XQEC@NOG	S	antirestriction protein
MSP 094, Eubacterium sp. 3_1_31	msp_094.accessory_module_07	msp_094.accessory_module_07_8	411470.RUMGNA_02433	2e-25	120.6				067QW@bactNOG,0EWYA@cloNOG,0NQXH@firmNOG,0XUC3@NOG	K	Helix-turn-helix
MSP 094, Eubacterium sp. 3_1_31	msp_094.accessory_module_07	msp_094.accessory_module_07_9	717960.EC1_05720	8.3e-31	138.7				08K8I@bactNOG,0I84G@eryNOG,0NGPI@firmNOG,0ZZ25@NOG	S	Sigma-70, region 4
MSP 094, Eubacterium sp. 3_1_31	msp_094.accessory_module_07	msp_094.accessory_module_07_10	411470.RUMGNA_02425	6.6e-40	169.1				05QHW@bactNOG,0EYJ6@cloNOG,0NMAH@firmNOG,11YX5@NOG	S	antirestriction protein
MSP 094, Eubacterium sp. 3_1_31	msp_094.accessory_module_07	msp_094.accessory_module_07_11	518637.EUBIFOR_01713	1.9e-130	470.7				05VN9@bactNOG,0I8C7@eryNOG,0NFS7@firmNOG,0XVMR@NOG	S	Inherit from firmNOG: conjugative transposon protein
MSP 094, Eubacterium sp. 3_1_31	msp_094.accessory_module_07	msp_094.accessory_module_07_12	642492.Clole_2875	1.7e-66	258.5				05EK4@bactNOG,0EQN1@cloNOG,0NF3K@firmNOG,0XR86@NOG	S	Acyltransferase family
MSP 094, Eubacterium sp. 3_1_31	msp_094.accessory_module_07	msp_094.accessory_module_07_13	469596.HMPREF9488_01568	2.6e-31	140.2				08MK4@bactNOG,0NGD1@firmNOG,COG0745@NOG	K	Transcriptional regulatory protein, C-terminal domain protein
MSP 094, Eubacterium sp. 3_1_31	msp_094.accessory_module_07	msp_094.accessory_module_07_14	518637.EUBIFOR_01714	4.1e-142	509.6				07R2F@bactNOG,0I7V7@eryNOG,0P2M7@firmNOG,COG0741@NOG,COG0791@NOG	M	NlpC/P60 family
MSP 094, Eubacterium sp. 3_1_31	msp_094.accessory_module_07	msp_094.accessory_module_07_15
MSP 094, Eubacterium sp. 3_1_31	msp_094.accessory_module_07	msp_094.accessory_module_07_16	658659.HMPREF0983_01380	3.3e-54	216.5				08XSA@bactNOG,0I77S@eryNOG,0NIDN@firmNOG,11IN8@NOG
MSP 094, Eubacterium sp. 3_1_31	msp_094.accessory_module_07	msp_094.accessory_module_07_17	169963.lmo1109	2.5e-31	139.4				04W27@bacNOG,05N55@bactNOG,0NKPI@firmNOG,11U0C@NOG
MSP 094, Eubacterium sp. 3_1_31	msp_094.accessory_module_07	msp_094.accessory_module_07_18	411470.RUMGNA_02428	7.5e-52	208.4				0903F@bactNOG,0ES59@cloNOG,0NK1S@firmNOG,11PQH@NOG	S	conjugative transposon membrane protein
MSP 094, Eubacterium sp. 3_1_31	msp_094.accessory_module_07	msp_094.accessory_module_07_19	445973.CLOBAR_01094	1.1e-18	97.4				0627M@bactNOG,0F11J@cloNOG,0NQ0T@firmNOG,12AWE@NOG
MSP 094, Eubacterium sp. 3_1_31	msp_094.accessory_module_07	msp_094.accessory_module_07_20	411470.RUMGNA_02428	8.6e-59	231.5				0903F@bactNOG,0ES59@cloNOG,0NK1S@firmNOG,11PQH@NOG	S	conjugative transposon membrane protein
MSP 094, Eubacterium sp. 3_1_31	msp_094.accessory_module_07	msp_094.accessory_module_07_21	411461.DORFOR_03094	1.3e-51	207.6				08RYM@bactNOG,0ESCP@cloNOG,0NJ0Z@firmNOG,11GJX@NOG	S	conjugative transposon protein
MSP 028, [Clostridium] innocuum	msp_028.accessory_module_18	msp_028.accessory_module_18_1	908340.HMPREF9406_3503	6.4e-188	661.8	DHDH			05EE0@bactNOG,0NE7R@firmNOG,COG0673@NOG	S	oxidoreductase
MSP 028, [Clostridium] innocuum	msp_028.accessory_module_18	msp_028.accessory_module_18_2	908340.HMPREF9406_3502	4e-137	492.7				08T8A@bactNOG,0ERYY@cloNOG,0NFGF@firmNOG,11FK1@NOG	S	Acetyltransferase (GNAT) family
MSP 028, [Clostridium] innocuum	msp_028.accessory_module_18	msp_028.accessory_module_18_3	908340.HMPREF9406_0410	0	1232.6		GO:0006810,GO:0008150,GO:0051179,GO:0051234	K02004	05E62@bactNOG,0EP2H@cloNOG,0NDGN@firmNOG,COG0577@NOG	V	abc transporter permease protein
MSP 028, [Clostridium] innocuum	msp_028.accessory_module_18	msp_028.accessory_module_18_4	908340.HMPREF9406_1743	9e-204	714.5	YTOP		K01179,K01261,K01269	05CN9@bactNOG,0EQ9M@cloNOG,0NDPU@firmNOG,COG1363@NOG	G	peptidase M42 family protein
MSP 028, [Clostridium] innocuum	msp_028.accessory_module_18	msp_028.accessory_module_18_5	908340.HMPREF9406_1735	1.9e-131	473.8			K03655	05CWI@bactNOG,0EQG9@cloNOG,0NFFE@firmNOG,COG2865@NOG	K	Divergent AAA domain protein
MSP 028, [Clostridium] innocuum	msp_028.accessory_module_18	msp_028.accessory_module_18_6	908340.HMPREF9406_1734	3.4e-101	372.9			K03655	05CWI@bactNOG,0EQG9@cloNOG,0NFFE@firmNOG,COG2865@NOG	K	Divergent AAA domain protein
MSP 028, [Clostridium] innocuum	msp_028.accessory_module_19	msp_028.accessory_module_19_1	908340.HMPREF9406_2881	3.3e-50	202.6	BL01800		K02760	05VZJ@bactNOG,0EVDB@cloNOG,0NNIH@firmNOG,COG1440@NOG	G	Phosphotransferase system, lactose cellobiose-specific IIB subunit
MSP 028, [Clostridium] innocuum	msp_028.accessory_module_19	msp_028.accessory_module_19_2	908340.HMPREF9406_2470	1.2e-115	421			K03827	05HFB@bactNOG,0P6SW@firmNOG,COG1670@NOG	J	Inherit from bactNOG: acetyltransferase
MSP 028, [Clostridium] innocuum	msp_028.accessory_module_19	msp_028.accessory_module_19_3	634956.Geoth_2210	1.4e-148	531.9	FRUA	GO:0005575,GO:0005623,GO:0005886,GO:0006810,GO:0008150,GO:0008643,GO:0008645,GO:0009401,GO:0015749,GO:0015755,GO:0016020,GO:0044464,GO:0044699,GO:0044765,GO:0051179,GO:0051234,GO:0071702,GO:0071944	K02768,K02769,K02770	04RQ2@bacNOG,05DM4@bactNOG,0NDMM@firmNOG,COG1299@NOG,COG1445@NOG,COG1762@NOG	G	pts system
MSP 028, [Clostridium] innocuum	msp_028.accessory_module_19	msp_028.accessory_module_19_4	908340.HMPREF9406_0129	3e-169	599.7				05C60@bactNOG,0EPHH@cloNOG,0NDM6@firmNOG,COG3943@NOG	S	Toxin-antitoxin system, toxin component, Fic family
MSP 028, [Clostridium] innocuum	msp_028.accessory_module_19	msp_028.accessory_module_19_5	908340.HMPREF9406_4148	3.7e-99	367.1				06ZH3@bactNOG,COG0246@NOG	C	Mannitol dehydrogenase C-terminal domain
MSP 028, [Clostridium] innocuum	msp_028.accessory_module_19	msp_028.accessory_module_19_6	177437.HRM2_08660	3.5e-61	241.5	YGGP		K00004,K19956	05DXH@bactNOG,16S9B@proNOG,COG1063@NOG	C	Dehydrogenase
MSP 096, [Clostridium] scindens	msp_096.accessory_module_002	msp_096.accessory_module_002_1	411468.CLOSCI_02373	0	1950.3			K01190	05CNT@bactNOG,0EPAB@cloNOG,0NDQX@firmNOG,COG3250@NOG	G	Glycoside hydrolase family 2 TIM barrel
MSP 096, [Clostridium] scindens	msp_096.accessory_module_002	msp_096.accessory_module_002_2	553973.CLOHYLEM_07069	1.3e-148	531.6	SSTT	GO:0005575,GO:0005623,GO:0005886,GO:0016020,GO:0044464,GO:0071944	K07862	08FUT@bactNOG,0F6KT@cloNOG,0P5RQ@firmNOG,COG3633@NOG	E	Involved in the import of serine and threonine into the cell, with the concomitant import of sodium (symport system) (By similarity)
MSP 096, [Clostridium] scindens	msp_096.accessory_module_002	msp_096.accessory_module_002_3	411468.CLOSCI_03578	0	1300			K02004	07VEN@bactNOG,0F51Q@cloNOG,0P2VK@firmNOG,0ZW5X@NOG	V	Efflux ABC transporter, permease protein
MSP 096, [Clostridium] scindens	msp_096.accessory_module_002	msp_096.accessory_module_002_4	411468.CLOSCI_01012	4.3e-303	1045			K02035	07V6T@bactNOG,0EQER@cloNOG,0P2RM@firmNOG,COG0747@NOG	E	Extracellular solute-binding protein, family 5
MSP 096, [Clostridium] scindens	msp_096.accessory_module_002	msp_096.accessory_module_002_5	411462.DORLON_00408	4.4e-180	636	GALK	GO:0000287,GO:0003674,GO:0003824,GO:0004335,GO:0005488,GO:0005575,GO:0005622,GO:0005623,GO:0005737,GO:0005975,GO:0005996,GO:0006012,GO:0006793,GO:0006796,GO:0008150,GO:0008152,GO:0009056,GO:0009987,GO:0016052,GO:0016301,GO:0016310,GO:0016740,GO:0016772,GO:0016773,GO:0019200,GO:0019318,GO:0019320,GO:0019388,GO:0033499,GO:0043167,GO:0043169,GO:0044237,GO:0044238,GO:0044262,GO:0044424,GO:0044464,GO:…	K00849	05CRD@bactNOG,0EQ51@cloNOG,0NDJ6@firmNOG,COG0153@NOG	G	Catalyzes the transfer of the gamma-phosphate of ATP to D-galactose to form alpha-D-galactose-1-phosphate (Gal-1-P) (By similarity)
MSP 096, [Clostridium] scindens	msp_096.accessory_module_002	msp_096.accessory_module_002_6	411468.CLOSCI_01775	7.1e-214	748.4				08SX9@bactNOG,0ERT6@cloNOG,0NI18@firmNOG,COG0772@NOG	D	cell cycle protein
MSP 096, [Clostridium] scindens	msp_096.accessory_module_002	msp_096.accessory_module_002_7	411468.CLOSCI_00007	2.8e-304	1048.9	YIDJ		K01138	05CBG@bactNOG,0ETN4@cloNOG,0NGZX@firmNOG,COG3119@NOG	P	Sulfatase
MSP 096, [Clostridium] scindens	msp_096.accessory_module_002	msp_096.accessory_module_002_8	411468.CLOSCI_03724	0	1421.8			K02004	05D0X@bactNOG,0ENN3@cloNOG,0ND8F@firmNOG,0XPE8@NOG	V	Efflux ABC transporter, permease protein
MSP 096, [Clostridium] scindens	msp_096.accessory_module_002	msp_096.accessory_module_002_9	411468.CLOSCI_01869	1.4e-220	770.8	NHAC	GO:0005575,GO:0005623,GO:0005886,GO:0016020,GO:0044464,GO:0071944	K03315	05DFD@bactNOG,0EP2Y@cloNOG,0NE37@firmNOG,COG1757@NOG	C	Na H antiporter, NhaC
MSP 096, [Clostridium] scindens	msp_096.accessory_module_002	msp_096.accessory_module_002_10	411468.CLOSCI_03145	1.2e-228	797.3	YECC	GO:0003333,GO:0003674,GO:0003824,GO:0005215,GO:0005275,GO:0005342,GO:0006139,GO:0006152,GO:0006163,GO:0006195,GO:0006200,GO:0006725,GO:0006753,GO:0006793,GO:0006796,GO:0006807,GO:0006810,GO:0006811,GO:0006820,GO:0006865,GO:0008150,GO:0008152,GO:0008509,GO:0008514,GO:0009056,GO:0009116,GO:0009117,GO:0009119,GO:0009123,GO:0009125,GO:0009126,GO:0009128,GO:0009141,GO:0009143,GO:0009144,GO:0009146,GO:…	K02028,K16960,K16963	05CDA@bactNOG,0ENSV@cloNOG,0ND9H@firmNOG,COG1126@NOG	E	ABC transporter, ATP-binding protein
MSP 096, [Clostridium] scindens	msp_096.accessory_module_002	msp_096.accessory_module_002_11	411468.CLOSCI_01625	1.1e-204	717.6			K01990	05DCV@bactNOG,0EP5Q@cloNOG,0NES1@firmNOG,COG4586@NOG	S	Abc transporter
MSP 096, [Clostridium] scindens	msp_096.accessory_module_002	msp_096.accessory_module_002_12	411462.DORLON_00917	8.1e-190	668.3	ALAT	GO:0005575,GO:0005622,GO:0005623,GO:0005737,GO:0044424,GO:0044464	K10907	05CHM@bactNOG,0ENQA@cloNOG,0ND77@firmNOG,COG0436@NOG	E	Aminotransferase
MSP 096, [Clostridium] scindens	msp_096.accessory_module_002	msp_096.accessory_module_002_13	411468.CLOSCI_01014	3.9e-139	499.6	APPC	GO:0005575,GO:0016020	K02034	05C2T@bactNOG,0EPNT@cloNOG,0NDVP@firmNOG,COG1173@NOG	P	abc transporter, permease
MSP 096, [Clostridium] scindens	msp_096.accessory_module_002	msp_096.accessory_module_002_14	411468.CLOSCI_01448	5.2e-233	812				07QJQ@bactNOG,0EPWB@cloNOG,0ND9F@firmNOG,COG0534@NOG	V	Mate efflux family protein
MSP 096, [Clostridium] scindens	msp_096.accessory_module_002	msp_096.accessory_module_002_15	411468.CLOSCI_03420	6e-177	625.2				0778E@bactNOG,0EPTY@cloNOG,0NE84@firmNOG,0YTTA@NOG
MSP 096, [Clostridium] scindens	msp_096.accessory_module_002	msp_096.accessory_module_002_16	411468.CLOSCI_01588	3e-179	632.9			K08986	064P8@bactNOG,0ENR3@cloNOG,0NERJ@firmNOG,0XQEV@NOG	S	CobW HypB UreG, nucleotide-binding domain
MSP 096, [Clostridium] scindens	msp_096.accessory_module_002	msp_096.accessory_module_002_17	411468.CLOSCI_00626	6.7e-247	858.2				08FRH@bactNOG,0F6I4@cloNOG,0P5NS@firmNOG,0ZXP2@NOG	G	Transporter, major facilitator family protein
MSP 096, [Clostridium] scindens	msp_096.accessory_module_002	msp_096.accessory_module_002_18	411468.CLOSCI_03030	9.1e-176	621.3	PLDB		K01048	07TNZ@bactNOG,0EQ8U@cloNOG,0NEA2@firmNOG,COG2267@NOG	I	Alpha beta
MSP 096, [Clostridium] scindens	msp_096.accessory_module_002	msp_096.accessory_module_002_19	411468.CLOSCI_03954	1.1e-145	521.2				08UY1@bactNOG,0ESRR@cloNOG,0NIE8@firmNOG,11I8C@NOG	S	HD domain
MSP 096, [Clostridium] scindens	msp_096.accessory_module_002	msp_096.accessory_module_002_20	411468.CLOSCI_02376	4.8e-213	745.3				07WBJ@bactNOG,0F6SU@cloNOG,0P2P9@firmNOG,COG4584@NOG	L	Inherit from COG: IstB domain protein ATP-binding protein
MSP 096, [Clostridium] scindens	msp_096.accessory_module_002	msp_096.accessory_module_002_21	411468.CLOSCI_02106	1.5e-209	733.8				08SIE@bactNOG,0ETV1@cloNOG,0NIS4@firmNOG,11JEI@NOG
MSP 096, [Clostridium] scindens	msp_096.accessory_module_002	msp_096.accessory_module_002_22	411468.CLOSCI_02939	3.7e-227	792.3				08VZ7@bactNOG,0ESPM@cloNOG,0NITA@firmNOG,11JN4@NOG
MSP 096, [Clostridium] scindens	msp_096.accessory_module_002	msp_096.accessory_module_002_23	411468.CLOSCI_02514	3.5e-278	962.2		GO:0005575,GO:0005623,GO:0005886,GO:0016020,GO:0044464,GO:0071944	K01995,K01996,K02056,K10441	05C2J@bactNOG,0ENT3@cloNOG,0NDC9@firmNOG,COG1129@NOG	P	Abc transporter
MSP 096, [Clostridium] scindens	msp_096.accessory_module_002	msp_096.accessory_module_002_24	411468.CLOSCI_01870	3.9e-235	818.9				06PQ5@bactNOG,0YFPT@NOG
MSP 096, [Clostridium] scindens	msp_096.accessory_module_002	msp_096.accessory_module_002_25	411468.CLOSCI_01015	4.1e-190	669.1	OPPD		K02031,K15583	05C3U@bactNOG,0EPFX@cloNOG,0NDKB@firmNOG,COG0444@NOG	E, P	Abc transporter
MSP 096, [Clostridium] scindens	msp_096.accessory_module_002	msp_096.accessory_module_002_26	411468.CLOSCI_02864	4.2e-221	772.3				05N1U@bactNOG,0ER3X@cloNOG,0NFQ6@firmNOG,COG0642@NOG	T	Histidine kinase
MSP 096, [Clostridium] scindens	msp_096.accessory_module_002	msp_096.accessory_module_002_27	411468.CLOSCI_02724	2.2e-252	876.3			K00219	05CCY@bactNOG,0EPQI@cloNOG,0NE49@firmNOG,COG0446@NOG,COG1902@NOG	C	NADH flavin oxidoreductase NADH oxidase
MSP 096, [Clostridium] scindens	msp_096.accessory_module_002	msp_096.accessory_module_002_28	411468.CLOSCI_03550	1.7e-255	886.7	BA_0689	GO:0005575,GO:0016020	K03305	05DUX@bactNOG,0EPK4@cloNOG,0NDEU@firmNOG,COG3104@NOG	E	Transporter
MSP 096, [Clostridium] scindens	msp_096.accessory_module_002	msp_096.accessory_module_002_29	411468.CLOSCI_00766	1.1e-179	634.4				05GG2@bactNOG,0F28D@cloNOG,0NKEX@firmNOG,COG4932@NOG	M	Inherit from firmNOG: protein (LPXTG motif)
MSP 096, [Clostridium] scindens	msp_096.accessory_module_002	msp_096.accessory_module_002_30	411468.CLOSCI_01635	0	1331.2				071G7@bactNOG,0EYN2@cloNOG,0NSDK@firmNOG,0YQ52@NOG
MSP 096, [Clostridium] scindens	msp_096.accessory_module_002	msp_096.accessory_module_002_31	411468.CLOSCI_01017	1.2e-241	840.5	LCD		K14155	05C87@bactNOG,0EPHQ@cloNOG,0NDDY@firmNOG,COG1168@NOG	E	Aminotransferase, class I
MSP 096, [Clostridium] scindens	msp_096.accessory_module_002	msp_096.accessory_module_002_32	411468.CLOSCI_03768	3.7e-146	522.7		GO:0005575,GO:0005622,GO:0005623,GO:0005737,GO:0044424,GO:0044464	K01803	08MKX@bactNOG,0ERJS@cloNOG,0NGN6@firmNOG,COG0149@NOG	G	Triose-phosphate isomerase
MSP 096, [Clostridium] scindens	msp_096.accessory_module_002	msp_096.accessory_module_002_33	887325.HMPREF0381_2505	1.1e-13	84			K01992	05D7P@bactNOG,0EQYE@cloNOG,0NFH7@firmNOG,0XSAQ@NOG
MSP 096, [Clostridium] scindens	msp_096.accessory_module_002	msp_096.accessory_module_002_34	411460.RUMTOR_00213	1.4e-175	621.3	APEA		K01255,K01267	05DFM@bactNOG,0ENNG@cloNOG,0ND57@firmNOG,COG1362@NOG	E	M18 family aminopeptidase
MSP 096, [Clostridium] scindens	msp_096.accessory_module_002	msp_096.accessory_module_002_35	553973.CLOHYLEM_05827	2e-194	683.7	PYRP	GO:0003674,GO:0005215,GO:0005350,GO:0005575,GO:0005623,GO:0005886,GO:0005887,GO:0006810,GO:0008150,GO:0009987,GO:0015205,GO:0015210,GO:0015851,GO:0015855,GO:0015857,GO:0015931,GO:0015932,GO:0016020,GO:0016021,GO:0022857,GO:0022891,GO:0022892,GO:0031224,GO:0031226,GO:0044425,GO:0044459,GO:0044464,GO:0044699,GO:0044763,GO:0044765,GO:0051179,GO:0051234,GO:0055085,GO:0071702,GO:0071705,GO:0071944,GO:…	K02824	05C2W@bactNOG,0EPI9@cloNOG,0NE7S@firmNOG,COG2233@NOG	F	permease
MSP 096, [Clostridium] scindens	msp_096.accessory_module_002	msp_096.accessory_module_002_36	411468.CLOSCI_01796	3.1e-178	629.8			K01599	07WD7@bactNOG,11AMZ@NOG	H	Uroporphyrinogen decarboxylase (URO-D)
MSP 096, [Clostridium] scindens	msp_096.accessory_module_002	msp_096.accessory_module_002_37	411468.CLOSCI_01806	4.9e-239	832				07GCV@bactNOG,COG0531@NOG	E	amino acid
MSP 096, [Clostridium] scindens	msp_096.accessory_module_002	msp_096.accessory_module_002_38	411468.CLOSCI_01868	5.7e-206	722.2			K03315	07SRC@bactNOG,COG1757@NOG	C	Na H antiporter NhaC
MSP 096, [Clostridium] scindens	msp_096.accessory_module_002	msp_096.accessory_module_002_39	411468.CLOSCI_02194	5.7e-131	472.2			K02003	05C19@bactNOG,0EP5I@cloNOG,0ND7E@firmNOG,COG1136@NOG	V	Part of the ABC transporter complex MacAB involved in macrolide export. Transmembrane domains (TMD) form a pore in the inner membrane and the ATP-binding domain (NBD) is responsible for energy generation (By similarity)
MSP 096, [Clostridium] scindens	msp_096.accessory_module_002	msp_096.accessory_module_002_40	411468.CLOSCI_00002	1.9e-162	577	YEIE	GO:0006139,GO:0006351,GO:0006725,GO:0006807,GO:0008150,GO:0008152,GO:0009058,GO:0009059,GO:0009987,GO:0010467,GO:0016070,GO:0018130,GO:0019438,GO:0032774,GO:0034641,GO:0034645,GO:0034654,GO:0043170,GO:0044237,GO:0044238,GO:0044249,GO:0044260,GO:0044271,GO:0046483,GO:0071704,GO:0090304,GO:1901360,GO:1901362,GO:1901576		05DUM@bactNOG,0EPYJ@cloNOG,0NED2@firmNOG,COG0583@NOG	K	Transcriptional regulator, LysR family
MSP 096, [Clostridium] scindens	msp_096.accessory_module_002	msp_096.accessory_module_002_41	411468.CLOSCI_03147	9.6e-161	571.2			K02030,K16957,K16961	08KUQ@bactNOG,0ESB1@cloNOG,0NHUJ@firmNOG,COG0834@NOG	E	ABC transporter substrate-binding protein
MSP 096, [Clostridium] scindens	msp_096.accessory_module_002	msp_096.accessory_module_002_42	411468.CLOSCI_01030	1.4e-101	374	NRDG	GO:0003674,GO:0003824,GO:0005488,GO:0005575,GO:0005622,GO:0005623,GO:0005737,GO:0006139,GO:0006725,GO:0006753,GO:0006793,GO:0006796,GO:0006807,GO:0008150,GO:0008152,GO:0008998,GO:0009058,GO:0009117,GO:0009165,GO:0009262,GO:0009263,GO:0009265,GO:0009394,GO:0009987,GO:0015949,GO:0016491,GO:0016725,GO:0016728,GO:0018130,GO:0019438,GO:0019637,GO:0019692,GO:0031250,GO:0032991,GO:0034641,GO:0034654,GO:…	K04068	08RDD@bactNOG,0ESGH@cloNOG,0NICQ@firmNOG,COG0602@NOG	O	Activation of anaerobic ribonucleoside-triphosphate reductase under anaerobic conditions by generation of an organic free radical, using S-adenosylmethionine and reduced flavodoxin as cosubstrates to produce 5'-deoxy-adenosine (By similarity)
MSP 096, [Clostridium] scindens	msp_096.accessory_module_002	msp_096.accessory_module_002_43	411468.CLOSCI_03576	1.5e-223	780.4				05N1U@bactNOG,0ER3X@cloNOG,0NFQ6@firmNOG,COG0642@NOG	T	Histidine kinase
MSP 096, [Clostridium] scindens	msp_096.accessory_module_002	msp_096.accessory_module_002_44	411468.CLOSCI_00005	3.3e-225	785.8	ANSME		K06871	05C4X@bactNOG,0EPZP@cloNOG,0NDBE@firmNOG,COG0641@NOG	S	radical SAM domain protein
MSP 096, [Clostridium] scindens	msp_096.accessory_module_002	msp_096.accessory_module_002_45	411468.CLOSCI_00006	6.1e-150	535.4				08RDR@bactNOG,0ETWC@cloNOG,0NH8W@firmNOG,11G16@NOG	K	transcriptional regulator, arac family
MSP 096, [Clostridium] scindens	msp_096.accessory_module_002	msp_096.accessory_module_002_46	411468.CLOSCI_03795	2.8e-169	599.7	SA0315			065KT@bactNOG,0EPCH@cloNOG,0NFPZ@firmNOG,COG0846@NOG	K	SIR2 family
MSP 096, [Clostridium] scindens	msp_096.accessory_module_002	msp_096.accessory_module_002_47	553973.CLOHYLEM_06653	2.7e-65	254.2				05G5A@bactNOG,0NRJI@firmNOG,11STC@NOG	S	Protein of unknown function (DUF2877)
MSP 096, [Clostridium] scindens	msp_096.accessory_module_002	msp_096.accessory_module_002_48	658088.HMPREF0987_00193	4.7e-07	60.1			K07497	063X5@bactNOG,0F2RY@cloNOG,0NZQG@firmNOG,COG2801@NOG	L	Inherit from COG: Retrotransposon protein
MSP 096, [Clostridium] scindens	msp_096.accessory_module_002	msp_096.accessory_module_002_49	411468.CLOSCI_01634	8.8e-246	854.4				05DDC@bactNOG,0ENS0@cloNOG,0NFIP@firmNOG,COG0673@NOG	S	Oxidoreductase
MSP 096, [Clostridium] scindens	msp_096.accessory_module_002	msp_096.accessory_module_002_50	411468.CLOSCI_01624	2.8e-126	456.4				05G9I@bactNOG,0ETYG@cloNOG,0NK60@firmNOG,11Q41@NOG	S	integral membrane protein
MSP 096, [Clostridium] scindens	msp_096.accessory_module_002	msp_096.accessory_module_002_51	411468.CLOSCI_03190	1e-126	458	NAGB		K02564	05CKA@bactNOG,0EP3B@cloNOG,0NDTE@firmNOG,COG0363@NOG	G	Catalyzes the reversible isomerization-deamination of glucosamine 6-phosphate (GlcN6P) to form fructose 6-phosphate (Fru6P) and ammonium ion (By similarity)
MSP 096, [Clostridium] scindens	msp_096.accessory_module_002	msp_096.accessory_module_002_52	411468.CLOSCI_02863	1.1e-117	427.9			K11521	05DEH@bactNOG,0EPTH@cloNOG,0NEF5@firmNOG,COG0745@NOG	T	response regulator
MSP 096, [Clostridium] scindens	msp_096.accessory_module_002	msp_096.accessory_module_002_53	411468.CLOSCI_03681	2.9e-139	500			K19302	07VR3@bactNOG,0F7M0@cloNOG,0P71G@firmNOG,COG0671@NOG	I	Membrane-associated phospholipid phosphatase
MSP 096, [Clostridium] scindens	msp_096.accessory_module_002	msp_096.accessory_module_002_54	411468.CLOSCI_02231	1.8e-145	520.4	PRDD		K10793,K10795	08PU2@bactNOG,0EQR9@cloNOG,0NF7F@firmNOG,0ZP81@NOG	S	D-proline reductase
MSP 096, [Clostridium] scindens	msp_096.accessory_module_002	msp_096.accessory_module_002_55	411468.CLOSCI_01073	1e-214	751.1	YXIO	GO:0005575,GO:0005623,GO:0005886,GO:0016020,GO:0044464,GO:0071944	K06902	05DEU@bactNOG,0EPBD@cloNOG,0ND76@firmNOG,COG2270@NOG	G	Transporter, major facilitator family protein
MSP 096, [Clostridium] scindens	msp_096.accessory_module_002	msp_096.accessory_module_002_56	411468.CLOSCI_01799	1.2e-170	604.4	METN	GO:0005575,GO:0005623,GO:0005886,GO:0016020,GO:0044464,GO:0071944	K02071	08JEI@bactNOG,0F7AZ@cloNOG,0P6JY@firmNOG,COG1135@NOG	P	Part of the ABC transporter complex MetNIQ involved in methionine import. Responsible for energy coupling to the transport system (By similarity)
MSP 096, [Clostridium] scindens	msp_096.accessory_module_002	msp_096.accessory_module_002_57	411468.CLOSCI_01805	3.8e-277	958.7	GBSA		K00128,K00130,K00146,K00151,K10217	05C26@bactNOG,0ENXT@cloNOG,0NDDA@firmNOG,COG1012@NOG	C	Aldehyde dehydrogenase
MSP 096, [Clostridium] scindens	msp_096.accessory_module_002	msp_096.accessory_module_002_58	411468.CLOSCI_03398	1e-250	870.9	VEX3		K02004	07F0N@bactNOG,0EP39@cloNOG,0NEH9@firmNOG,COG0577@NOG	V	Efflux ABC transporter, permease protein
MSP 096, [Clostridium] scindens	msp_096.accessory_module_002	msp_096.accessory_module_002_59	411468.CLOSCI_01874	1.2e-140	504.6	YDIA		K11041	07V8S@bactNOG,0EQ08@cloNOG,0NGAS@firmNOG,COG1275@NOG	P	c4-dicarboxylate transporter malic acid transport protein
MSP 096, [Clostridium] scindens	msp_096.accessory_module_002	msp_096.accessory_module_002_60	411468.CLOSCI_01842	1.2e-281	973.8			K02035	05DEF@bactNOG,0ENUT@cloNOG,0NDJ4@firmNOG,COG0747@NOG	E	Extracellular solute-binding protein, family 5
MSP 096, [Clostridium] scindens	msp_096.accessory_module_002	msp_096.accessory_module_002_61
MSP 096, [Clostridium] scindens	msp_096.accessory_module_002	msp_096.accessory_module_002_62	411468.CLOSCI_03611	1.5e-159	567.4	CBIQ	GO:0000041,GO:0005575,GO:0005623,GO:0005886,GO:0006810,GO:0006811,GO:0006812,GO:0006824,GO:0008150,GO:0016020,GO:0030001,GO:0032991,GO:0043190,GO:0043234,GO:0044425,GO:0044464,GO:0044699,GO:0044765,GO:0051179,GO:0051234,GO:0071944,GO:0072511	K02008	08V4M@bactNOG,0ERXM@cloNOG,0NIFT@firmNOG,COG0619@NOG	P	Cobalt abc transporter
MSP 096, [Clostridium] scindens	msp_096.accessory_module_002	msp_096.accessory_module_002_63	411468.CLOSCI_01631	2.1e-144	516.9		GO:0005575,GO:0016020	K02026	05EX2@bactNOG,0EQWF@cloNOG,0NDFP@firmNOG,COG0395@NOG	P	abc transporter permease protein
MSP 096, [Clostridium] scindens	msp_096.accessory_module_002	msp_096.accessory_module_002_64	411468.CLOSCI_01841	4.9e-161	572.4	APPB	GO:0005575,GO:0016020	K02033,K15581	05CJM@bactNOG,0EPFP@cloNOG,0NDD4@firmNOG,COG0601@NOG	P	binding-protein-dependent transport systems inner membrane component
MSP 096, [Clostridium] scindens	msp_096.accessory_module_002	msp_096.accessory_module_002_65	411468.CLOSCI_01847	6.9e-122	441.8	FUCA		K01628	05CR5@bactNOG,0EPK0@cloNOG,0NEMJ@firmNOG,COG0235@NOG	G	l-ribulose-5-phosphate 4-epimerase
MSP 096, [Clostridium] scindens	msp_096.accessory_module_002	msp_096.accessory_module_002_66	411468.CLOSCI_01644	2.1e-177	626.7			K04069	05F1A@bactNOG,0EQDV@cloNOG,0NDHC@firmNOG,COG1180@NOG	O	glycyl-radical enzyme activating protein family
MSP 096, [Clostridium] scindens	msp_096.accessory_module_002	msp_096.accessory_module_002_67	411468.CLOSCI_01981	1.2e-132	477.6	RLUC		K06177,K06180	05DR9@bactNOG,0ERWX@cloNOG,0NIE0@firmNOG,COG0564@NOG	J	Pseudouridine synthase
MSP 096, [Clostridium] scindens	msp_096.accessory_module_002	msp_096.accessory_module_002_68	411468.CLOSCI_01528	5.3e-133	478.8	QUEG	GO:0003674,GO:0005575,GO:0005622,GO:0005623,GO:0005737,GO:0006139,GO:0006396,GO:0006399,GO:0006400,GO:0006725,GO:0006807,GO:0008033,GO:0008150,GO:0008152,GO:0008616,GO:0009055,GO:0009058,GO:0009116,GO:0009119,GO:0009163,GO:0009451,GO:0009987,GO:0010467,GO:0016070,GO:0018130,GO:0019438,GO:0034470,GO:0034641,GO:0034654,GO:0034660,GO:0042455,GO:0043170,GO:0043412,GO:0044237,GO:0044238,GO:0044249,GO:…	K00567,K18979	05EH2@bactNOG,0ER70@cloNOG,0NED8@firmNOG,COG1600@NOG	C	4Fe-4S ferredoxin iron-sulfur binding domain protein
MSP 096, [Clostridium] scindens	msp_096.accessory_module_002	msp_096.accessory_module_002_69	411468.CLOSCI_02399	6.6e-128	462.2				08SZM@bactNOG,0ES5F@cloNOG,0NHRV@firmNOG,11I5Z@NOG
MSP 096, [Clostridium] scindens	msp_096.accessory_module_002	msp_096.accessory_module_002_70	411468.CLOSCI_01839	1.9e-187	660.2	OPPD2		K02031,K02032	05C3U@bactNOG,0EPFX@cloNOG,0NDKB@firmNOG,COG0444@NOG	E, P	Abc transporter
MSP 096, [Clostridium] scindens	msp_096.accessory_module_002	msp_096.accessory_module_002_71	411468.CLOSCI_01809	5.2e-148	528.9			K11645,K18287	061GT@bactNOG,0ESI5@cloNOG,0NG2X@firmNOG,COG1830@NOG	G	Aldolase
MSP 096, [Clostridium] scindens	msp_096.accessory_module_002	msp_096.accessory_module_002_72
MSP 096, [Clostridium] scindens	msp_096.accessory_module_002	msp_096.accessory_module_002_73	411468.CLOSCI_00338	1.5e-142	510.8				069K9@bactNOG,0EWZC@cloNOG,0NQZJ@firmNOG,0XWCG@NOG
MSP 096, [Clostridium] scindens	msp_096.accessory_module_002	msp_096.accessory_module_002_74	411468.CLOSCI_01843	3.2e-142	509.6	YHFI	GO:0005575,GO:0005623,GO:0005886,GO:0008150,GO:0016020,GO:0040007,GO:0044464,GO:0071944	K01130	08RQ5@bactNOG,0F4QJ@cloNOG,0NHPI@firmNOG,COG1234@NOG	S	beta-lactamase domain protein
MSP 096, [Clostridium] scindens	msp_096.accessory_module_002	msp_096.accessory_module_002_75	411468.CLOSCI_01180	3.2e-114	416.4				08KFT@bactNOG,0EPWP@cloNOG,0NF06@firmNOG,COG0664@NOG	T	cyclic nucleotide-binding domain protein
MSP 096, [Clostridium] scindens	msp_096.accessory_module_002	msp_096.accessory_module_002_76	411468.CLOSCI_04023	3.6e-97	359.4			K03594	05KAU@bactNOG,0EUX8@cloNOG,0NMH2@firmNOG,COG1633@NOG	P	ferritin dps family protein
MSP 096, [Clostridium] scindens	msp_096.accessory_module_002	msp_096.accessory_module_002_77	411468.CLOSCI_01419	8e-71	271.6	GBRO_0359	GO:0005575,GO:0005576,GO:0005623,GO:0005886,GO:0016020,GO:0044464,GO:0071944		06IJN@bactNOG,COG4584@NOG	L	integrase catalytic domain-containing protein
MSP 096, [Clostridium] scindens	msp_096.accessory_module_002	msp_096.accessory_module_002_78	411468.CLOSCI_01054	3e-232	809.3				08U7D@bactNOG,0EQ9G@cloNOG,0NHYE@firmNOG,11GKT@NOG	T	Transcriptional activator
MSP 096, [Clostridium] scindens	msp_096.accessory_module_002	msp_096.accessory_module_002_79	411468.CLOSCI_04020	3.8e-76	289.7				05ZKA@bactNOG,0F26E@cloNOG,0NYTT@firmNOG,1283C@NOG	S	Tic20-like protein
MSP 096, [Clostridium] scindens	msp_096.accessory_module_002	msp_096.accessory_module_002_80	411468.CLOSCI_02865	2.1e-124	450.3			K02003	05CQU@bactNOG,0EP2I@cloNOG,0NDV5@firmNOG,COG1136@NOG	V	ABC transporter
MSP 096, [Clostridium] scindens	msp_096.accessory_module_002	msp_096.accessory_module_002_81	694427.Palpr_2792	7.3e-20	101.3			K19955	055TC@bacteNOG,07QW4@bactNOG,09A9K@bctoNOG,COG1979@NOG	C	alcohol dehydrogenase
MSP 096, [Clostridium] scindens	msp_096.accessory_module_002	msp_096.accessory_module_002_82	411468.CLOSCI_02140	7.3e-75	285	RIMI		K03789	05KEG@bactNOG,0ES3F@cloNOG,0NKT3@firmNOG,COG0456@NOG	S	Ribosomal-protein-alanine acetyltransferase
MSP 096, [Clostridium] scindens	msp_096.accessory_module_002	msp_096.accessory_module_002_83	411468.CLOSCI_02372	7.3e-98	361.7	GALE	GO:0000003,GO:0000139,GO:0003006,GO:0003674,GO:0003824,GO:0005575,GO:0005622,GO:0005623,GO:0005737,GO:0005794,GO:0005795,GO:0005975,GO:0005996,GO:0007275,GO:0008150,GO:0008152,GO:0009058,GO:0009790,GO:0009791,GO:0009793,GO:0009832,GO:0009856,GO:0009987,GO:0010154,GO:0012505,GO:0016020,GO:0016051,GO:0016853,GO:0016854,GO:0016857,GO:0019321,GO:0019322,GO:0019566,GO:0019567,GO:0022414,GO:0031090,GO:…	K01784,K12448	COG1087@NOG	M	udp-glucose 4-epimerase
MSP 096, [Clostridium] scindens	msp_096.accessory_module_002	msp_096.accessory_module_002_84
MSP 096, [Clostridium] scindens	msp_096.accessory_module_002	msp_096.accessory_module_002_85	411468.CLOSCI_01957	1.4e-66	257.3			K01447	08SJI@bactNOG,0NH5X@firmNOG,COG3757@NOG	M	Inherit from bactNOG: hydrolase, family 25
MSP 096, [Clostridium] scindens	msp_096.accessory_module_002	msp_096.accessory_module_002_86	887325.HMPREF0381_2429	3.1e-14	82.8				05KGS@bactNOG,0EUE4@cloNOG,0NKP6@firmNOG,COG1434@NOG	S	Conserved Protein
MSP 096, [Clostridium] scindens	msp_096.accessory_module_002	msp_096.accessory_module_002_87
MSP 096, [Clostridium] scindens	msp_096.accessory_module_002	msp_096.accessory_module_002_88	986075.CathTA2_2153	1.3e-07	61.2	CLOCL_3187			04Y86@bacNOG,08QEE@bactNOG,0NGQY@firmNOG,10NSM@NOG
MSP 096, [Clostridium] scindens	msp_096.accessory_module_002	msp_096.accessory_module_002_89	411468.CLOSCI_02782	9.6e-103	378.3				06NPE@bactNOG,0F5H9@cloNOG,0NGC3@firmNOG,0YGA3@NOG	S	plasmid recombination enzyme
MSP 096, [Clostridium] scindens	msp_096.accessory_module_002	msp_096.accessory_module_002_90	411468.CLOSCI_02251	9.8e-95	351.3	COBO		K19221	068B1@bactNOG,0ETAB@cloNOG,0NJ8U@firmNOG,COG2109@NOG	H	adenosyltransferase
MSP 096, [Clostridium] scindens	msp_096.accessory_module_002	msp_096.accessory_module_002_91	411902.CLOBOL_01813	4.1e-17	92.4	BL01773			08R96@bactNOG,0EPFH@cloNOG,0NGAJ@firmNOG,COG1720@NOG	S	Methyltransferase, YaeB family
MSP 096, [Clostridium] scindens	msp_096.accessory_module_002	msp_096.accessory_module_002_92	714943.Mucpa_6626	1.8e-13	81.3				05GT9@bactNOG,09F5V@bctoNOG,11N2H@NOG,1AJD9@sphNOG
MSP 006, Eisenbergiella massiliensis	msp_006.accessory_module_031	msp_006.accessory_module_031_1	658086.HMPREF0994_01116	2.5e-151	540		GO:0005575,GO:0016020	K02026	05F66@bactNOG,0NHH1@firmNOG,COG0395@NOG	P	binding-protein-dependent transport systems inner membrane component
MSP 006, Eisenbergiella massiliensis	msp_006.accessory_module_031	msp_006.accessory_module_031_2	658086.HMPREF0994_01114	4e-236	822.4				06MAG@bactNOG,0P5K5@firmNOG,0ZKGW@NOG	G	Bacterial extracellular solute-binding protein
MSP 006, Eisenbergiella massiliensis	msp_006.accessory_module_031	msp_006.accessory_module_031_3	658086.HMPREF0994_01106	7.7e-263	911.4			K01198,K01209	05DSG@bactNOG,0EPAP@cloNOG,0NEJ5@firmNOG,COG3507@NOG	G	Hydrolase Family 43
MSP 006, Eisenbergiella massiliensis	msp_006.accessory_module_031	msp_006.accessory_module_031_4	658086.HMPREF0994_01107	8.1e-128	462.6				08A13@bactNOG,0F426@cloNOG,0P1TS@firmNOG,0ZYH4@NOG
MSP 006, Eisenbergiella massiliensis	msp_006.accessory_module_031	msp_006.accessory_module_031_5	658086.HMPREF0994_01109	4.9e-265	919.1	NOSY2		K01992	085SG@bactNOG,0EQBH@cloNOG,0NF83@firmNOG,COG1277@NOG	S	ABC-2 type transporter
MSP 006, Eisenbergiella massiliensis	msp_006.accessory_module_031	msp_006.accessory_module_031_6	658086.HMPREF0994_01110	7.1e-126	455.7		GO:0005575,GO:0005623,GO:0005886,GO:0016020,GO:0044464,GO:0071944	K01990,K01992	COG1131@NOG	V	(ABC) transporter
MSP 006, Eisenbergiella massiliensis	msp_006.accessory_module_031	msp_006.accessory_module_031_7	658086.HMPREF0994_01111	2.1e-249	866.7				05VDD@bactNOG,0NUDI@firmNOG,COG1874@NOG	G	Inherit from bactNOG: hydrolase, family 35
MSP 006, Eisenbergiella massiliensis	msp_006.accessory_module_031	msp_006.accessory_module_031_8	658086.HMPREF0994_01112	2.7e-238	829.7	XYNB		K01198	05F2F@bactNOG,0EPU1@cloNOG,0NF2I@firmNOG,COG3664@NOG	G	Xylan 1,4-beta-xylosidase (EC 3.2.1.37)
MSP 006, Eisenbergiella massiliensis	msp_006.accessory_module_031	msp_006.accessory_module_031_9	621372.POTG_02189	2.7e-92	344		GO:0005575,GO:0016020		04S0A@bacNOG,05DB9@bactNOG,0NFBY@firmNOG,COG1175@NOG	P	binding-protein-dependent transport systems inner membrane component
MSP 094, Eubacterium sp. 3_1_31	msp_094.accessory_module_11	msp_094.accessory_module_11_1	573061.Clocel_0764	8.3e-120	436				05C0D@bactNOG,0EQ45@cloNOG,0NEBD@firmNOG,COG0553@NOG	L	snf2 family
MSP 094, Eubacterium sp. 3_1_31	msp_094.accessory_module_11	msp_094.accessory_module_11_2
MSP 094, Eubacterium sp. 3_1_31	msp_094.accessory_module_11	msp_094.accessory_module_11_3
MSP 094, Eubacterium sp. 3_1_31	msp_094.accessory_module_11	msp_094.accessory_module_11_4	552396.HMPREF0863_01628	7.7e-160	568.9				05DBP@bactNOG,0I88U@eryNOG,0NEDH@firmNOG,0XPS1@NOG	S	Phage terminase, large subunit
MSP 094, Eubacterium sp. 3_1_31	msp_094.accessory_module_11	msp_094.accessory_module_11_5
MSP 094, Eubacterium sp. 3_1_31	msp_094.accessory_module_11	msp_094.accessory_module_11_6	908340.HMPREF9406_2610	1.3e-70	272.3				COG0582@NOG	L	Integrase
MSP 094, Eubacterium sp. 3_1_31	msp_094.accessory_module_11	msp_094.accessory_module_11_7	552396.HMPREF0863_01635	3e-115	420.2	LGAS_0610			08WZ5@bactNOG,0I98B@eryNOG,0NIBR@firmNOG,11IJY@NOG	S	Inherit from firmNOG: Major capsid protein
MSP 094, Eubacterium sp. 3_1_31	msp_094.accessory_module_11	msp_094.accessory_module_11_8	483218.BACPEC_01152	6.1e-21	105.5				064AR@bactNOG,0EXQ9@cloNOG,0NPFK@firmNOG,12CWM@NOG
MSP 094, Eubacterium sp. 3_1_31	msp_094.accessory_module_11	msp_094.accessory_module_11_9	679192.HMPREF9013_1305	1.2e-88	332.8				05M8W@bactNOG,0I8QF@eryNOG,0NMDE@firmNOG,0ZX9D@NOG	S	Phage minor capsid protein 2
MSP 094, Eubacterium sp. 3_1_31	msp_094.accessory_module_11	msp_094.accessory_module_11_10	394503.Ccel_3038	1.4e-30	137.9				05NEY@bactNOG,0EVC3@cloNOG,0NM4Q@firmNOG,11WJ1@NOG
MSP 094, Eubacterium sp. 3_1_31	msp_094.accessory_module_11	msp_094.accessory_module_11_11
MSP 094, Eubacterium sp. 3_1_31	msp_094.accessory_module_11	msp_094.accessory_module_11_12	552396.HMPREF0863_01650	2.7e-46	189.5				06ZY2@bactNOG,0NX9T@firmNOG,0YWCS@NOG
MSP 094, Eubacterium sp. 3_1_31	msp_094.accessory_module_11	msp_094.accessory_module_11_13	552396.HMPREF0863_01873	1.4e-17	94	LYTH	GO:0005575,GO:0005576,GO:0005618,GO:0005623,GO:0030312,GO:0044464,GO:0071944	K01448	05C5C@bactNOG,0NF0M@firmNOG,COG0860@NOG	M	N-acetylmuramoyl-L-alanine amidase
MSP 094, Eubacterium sp. 3_1_31	msp_094.accessory_module_11	msp_094.accessory_module_11_14
MSP 094, Eubacterium sp. 3_1_31	msp_094.accessory_module_11	msp_094.accessory_module_11_15
MSP 015, [Clostridium] bolteae	msp_015.accessory_module_064	msp_015.accessory_module_064_1	411902.CLOBOL_00645	3.6e-175	619.4			K02032	08JQ7@bactNOG,0F7EC@cloNOG,0P6PV@firmNOG,COG4608@NOG	E	Abc transporter
MSP 015, [Clostridium] bolteae	msp_015.accessory_module_064	msp_015.accessory_module_064_2	411902.CLOBOL_01022	0	1224.9	FRVR		K03483,K03491,K18531	COG1762@NOG,COG3711@NOG	K	antiterminator
MSP 015, [Clostridium] bolteae	msp_015.accessory_module_064	msp_015.accessory_module_064_3	411902.CLOBOL_01018	3.7e-236	822.4	LACE		K02761,K02787,K02788	05CK1@bactNOG,0EQ28@cloNOG,0NDS2@firmNOG,COG1455@NOG	G	PTS system, lactose cellobiose family, IIC
MSP 015, [Clostridium] bolteae	msp_015.accessory_module_064	msp_015.accessory_module_064_4	411902.CLOBOL_01017	3.1e-273	945.7	LMO0300		K01223,K05350	05CS2@bactNOG,0EP5J@cloNOG,0ND8I@firmNOG,COG2723@NOG	G	hydrolase, family 1
MSP 015, [Clostridium] bolteae	msp_015.accessory_module_064	msp_015.accessory_module_064_5	411902.CLOBOL_03290	6e-236	821.6				07EF6@bactNOG,0XQ1K@NOG	S	Tetratricopeptide repeat
MSP 015, [Clostridium] bolteae	msp_015.accessory_module_064	msp_015.accessory_module_064_6	411902.CLOBOL_00646	2.7e-162	576.6	DPPF		K02031,K02032	COG0444@NOG	E, P	(ABC) transporter
MSP 096, [Clostridium] scindens	msp_096.accessory_module_014	msp_096.accessory_module_014_1
MSP 096, [Clostridium] scindens	msp_096.accessory_module_014	msp_096.accessory_module_014_2	411468.CLOSCI_01849	5.4e-168	595.5	SERA		K00058	08JQ1@bactNOG,0F7E3@cloNOG,0P6PQ@firmNOG,COG0111@NOG	C	Dehydrogenase
MSP 096, [Clostridium] scindens	msp_096.accessory_module_014	msp_096.accessory_module_014_3	411468.CLOSCI_03557	4.2e-34	148.7			K04758	06866@bactNOG,0NR14@firmNOG,0XUNC@NOG	P	feoA domain protein
MSP 096, [Clostridium] scindens	msp_096.accessory_module_014	msp_096.accessory_module_014_4	411468.CLOSCI_01852	2e-223	780	MTNK	GO:0000096,GO:0000097,GO:0003674,GO:0003824,GO:0006082,GO:0006520,GO:0006555,GO:0006790,GO:0006807,GO:0008150,GO:0008152,GO:0008652,GO:0009058,GO:0009066,GO:0009067,GO:0009086,GO:0009987,GO:0016053,GO:0016740,GO:0016772,GO:0016773,GO:0019752,GO:0043436,GO:0044237,GO:0044238,GO:0044249,GO:0044272,GO:0044281,GO:0044283,GO:0044710,GO:0044711,GO:0046394,GO:0071704,GO:1901564,GO:1901566,GO:1901576,GO:…	K00899	05CT5@bactNOG,0EQ5E@cloNOG,0NEWI@firmNOG,COG4857@NOG	G	Catalyzes the phosphorylation of methylthioribose into methylthioribose-1-phosphate (By similarity)
MSP 096, [Clostridium] scindens	msp_096.accessory_module_014	msp_096.accessory_module_014_5	411468.CLOSCI_01853	1.2e-205	721.1				05DFD@bactNOG,0ENZ1@cloNOG,0NDE2@firmNOG,COG1757@NOG	C	Na H antiporter
MSP 096, [Clostridium] scindens	msp_096.accessory_module_014	msp_096.accessory_module_014_6	411468.CLOSCI_01848	5.1e-279	964.9			K11216	07U6E@bactNOG,COG1070@NOG	G	carbohydrate kinase FGGY
MSP 096, [Clostridium] scindens	msp_096.accessory_module_014	msp_096.accessory_module_014_7	411468.CLOSCI_01855	3.1e-226	789.3	BDHA		K19955	07QW4@bactNOG,0NDD6@firmNOG,COG1979@NOG	C	Dehydrogenase
MSP 096, [Clostridium] scindens	msp_096.accessory_module_014	msp_096.accessory_module_014_8	411468.CLOSCI_01854	3.7e-143	512.7	YULB			05E98@bactNOG,0ERW3@cloNOG,0NHJ5@firmNOG,COG1349@NOG	K	transcriptional regulator DeoR family
MSP 096, [Clostridium] scindens	msp_096.accessory_module_014	msp_096.accessory_module_014_9	411468.CLOSCI_02966	6.2e-90	335.5	RPSB	GO:0003674,GO:0003735,GO:0005198,GO:0005488,GO:0005575,GO:0005618,GO:0005622,GO:0005623,GO:0005737,GO:0005829,GO:0005840,GO:0005886,GO:0006412,GO:0008150,GO:0008152,GO:0008270,GO:0009058,GO:0009059,GO:0009987,GO:0010467,GO:0015935,GO:0016020,GO:0019538,GO:0022626,GO:0022627,GO:0030312,GO:0030529,GO:0032991,GO:0034645,GO:0040007,GO:0043167,GO:0043169,GO:0043170,GO:0043226,GO:0043228,GO:0043229,GO:…	K02967	05CE9@bactNOG,0EP65@cloNOG,0NDKJ@firmNOG,COG0052@NOG	J	30S ribosomal protein S2
MSP 038, Firmicutes	msp_038.accessory_module_013	msp_038.accessory_module_013_1	203119.Cthe_0236	5.5e-74	283.5			K07079	07QJX@bactNOG,0ENPY@cloNOG,0NECE@firmNOG,COG1453@NOG	C	aldo keto reductase
MSP 038, Firmicutes	msp_038.accessory_module_013	msp_038.accessory_module_013_2	445972.ANACOL_00893	4.5e-12	77.4				06361@bactNOG,0EX6Q@cloNOG,0NSRF@firmNOG,12CB9@NOG	S	Inherit from bactNOG: Radical SAM
MSP 038, Firmicutes	msp_038.accessory_module_013	msp_038.accessory_module_013_3	525919.Apre_0140	1.6e-77	295.4	PEPC	GO:0005575,GO:0005622,GO:0005623,GO:0005737,GO:0044424,GO:0044464	K01372	05CTZ@bactNOG,0EQQ7@cloNOG,0NECX@firmNOG,COG3579@NOG	E	Aminopeptidase C
MSP 038, Firmicutes	msp_038.accessory_module_013	msp_038.accessory_module_013_4	747365.Thena_0457	2.7e-76	291.2	BDHA		K00100,K19955	07QW4@bactNOG,0EPDV@cloNOG,0NDD6@firmNOG,COG1979@NOG	C	Dehydrogenase
MSP 038, Firmicutes	msp_038.accessory_module_013	msp_038.accessory_module_013_5	563192.HMPREF0179_01722	7.8e-18	96.7				05MWP@bactNOG,0GEJW@delNOG,0HFHN@dproNOG,0ZPM6@NOG,16TPN@proNOG	S	radical SAM domain protein
MSP 038, Firmicutes	msp_038.accessory_module_013	msp_038.accessory_module_013_6
MSP 038, Firmicutes	msp_038.accessory_module_013	msp_038.accessory_module_013_7	138119.DSY3074	4.2e-58	230.7			K06871	07XDH@bactNOG,0EVGK@cloNOG,0NNKD@firmNOG,COG0641@NOG	S	radical SAM domain protein
MSP 038, Firmicutes	msp_038.accessory_module_013	msp_038.accessory_module_013_8	517417.Cpar_1632	9.4e-26	123.2				062EC@bactNOG,11XSG@NOG	S	Radical SAM superfamily
MSP 038, Firmicutes	msp_038.accessory_module_013	msp_038.accessory_module_013_9	525255.HMPREF0077_1424	7.8e-22	110.5			K06871	05C4X@bactNOG,0EYEU@cloNOG,0NDBE@firmNOG,COG0641@NOG	S	radical SAM domain protein
MSP 038, Firmicutes	msp_038.accessory_module_013	msp_038.accessory_module_013_10	657324.CIY_06120	2.8e-11	74.7				06361@bactNOG,0EX6Q@cloNOG,0NSRF@firmNOG,12CB9@NOG	S	Inherit from bactNOG: Radical SAM
MSP 038, Firmicutes	msp_038.accessory_module_013	msp_038.accessory_module_013_11	525255.HMPREF0077_1368	3.3e-13	80.9				063B8@bactNOG,0EWA0@cloNOG,0NPGR@firmNOG,1259Q@NOG
MSP 038, Firmicutes	msp_038.accessory_module_013	msp_038.accessory_module_013_12
MSP 038, Firmicutes	msp_038.accessory_module_013	msp_038.accessory_module_013_13
MSP 122, Firmicutes	msp_122.accessory_module_015	msp_122.accessory_module_015_1	556261.HMPREF0240_02807	3.2e-98	363.6	BSSD		K04069,K20037	05F1A@bactNOG,0F02K@cloNOG,0NFTJ@firmNOG,COG1180@NOG	O	Radical SAM superfamily
MSP 122, Firmicutes	msp_122.accessory_module_015	msp_122.accessory_module_015_2	411470.RUMGNA_01006	1e-194	684.9	RHAB	GO:0005975,GO:0005996,GO:0008150,GO:0008152,GO:0009056,GO:0016052,GO:0019299,GO:0019301,GO:0019318,GO:0019320,GO:0044238,GO:0044723,GO:0044724,GO:0046365,GO:0071704,GO:1901575	K00848	05DET@bactNOG,0EPBA@cloNOG,0ND88@firmNOG,COG1070@NOG	G	Rhamnulokinase
MSP 122, Firmicutes	msp_122.accessory_module_015	msp_122.accessory_module_015_3	411468.CLOSCI_02529	5.5e-279	964.9			K00851,K00854	05CMG@bactNOG,0ENQY@cloNOG,0ND7V@firmNOG,COG1070@NOG	G	Carbohydrate kinase
MSP 122, Firmicutes	msp_122.accessory_module_015	msp_122.accessory_module_015_4	457412.RSAG_00666	6.7e-53	212.2			K01483	061BE@bactNOG,0EX24@cloNOG,0NS5N@firmNOG,129BN@NOG	S	Ureidoglycolate hydrolase
MSP 122, Firmicutes	msp_122.accessory_module_015	msp_122.accessory_module_015_5	657313.RTO_08840	2.4e-135	486.9			K01624,K08302	05D2N@bactNOG,0EP61@cloNOG,0NDKF@firmNOG,COG0191@NOG	G	fructose-1,6-bisphosphate aldolase, class ii
MSP 122, Firmicutes	msp_122.accessory_module_015	msp_122.accessory_module_015_6	553973.CLOHYLEM_05641	8.7e-108	395.2	YULB			05E98@bactNOG,0ERB6@cloNOG,0NJQ1@firmNOG,COG1349@NOG	K	transcriptional regulator, deor family
MSP 122, Firmicutes	msp_122.accessory_module_015	msp_122.accessory_module_015_7	658655.HMPREF0988_02065	1.3e-94	351.3			K01628	05CR5@bactNOG,0EPFM@cloNOG,0NEMJ@firmNOG,COG0235@NOG	G	Class II aldolase adducin family protein
MSP 122, Firmicutes	msp_122.accessory_module_015	msp_122.accessory_module_015_8	697303.Thewi_0207	1.9e-24	119				07VW9@bactNOG,COG0738@NOG	G	Major Facilitator
MSP 032, Ruminococcus bromii	msp_032.accessory_module_0041	msp_032.accessory_module_0041_1	657321.RBR_05580	1.8e-78	297.4	CINA	GO:0005575,GO:0005623,GO:0005886,GO:0016020,GO:0044464,GO:0071944	K03742,K03743	05CEV@bactNOG,0EP6V@cloNOG,0NDMC@firmNOG,COG1546@NOG	H	competence-damage inducible protein
MSP 032, Ruminococcus bromii	msp_032.accessory_module_0041	msp_032.accessory_module_0041_2	657321.RBR_06770	1.1e-91	341.3				08Z1H@bactNOG,0ET5B@cloNOG,0NJB3@firmNOG,COG1853@NOG	S	Conserved protein domain typically associated with flavoprotein oxygenases, DIM6 NTAB family
MSP 032, Ruminococcus bromii	msp_032.accessory_module_0041	msp_032.accessory_module_0041_3	657321.RBR_07710	2.9e-208	729.6	UGTP		K03429	08QBV@bactNOG,0ES0A@cloNOG,0NIAN@firmNOG,COG0707@NOG	M	Monogalactosyldiacylglycerol synthase
MSP 032, Ruminococcus bromii	msp_032.accessory_module_0041	msp_032.accessory_module_0041_4	428125.CLOLEP_02375	6e-69	265.8	CLPP	GO:0005575,GO:0005622,GO:0005623,GO:0005737,GO:0044424,GO:0044464	K01358	05CCQ@bactNOG,0EP6A@cloNOG,0NECV@firmNOG,COG0740@NOG	O	Cleaves peptides in various proteins in a process that requires ATP hydrolysis. Has a chymotrypsin-like activity. Plays a major role in the degradation of misfolded proteins (By similarity)
MSP 032, Ruminococcus bromii	msp_032.accessory_module_0041	msp_032.accessory_module_0041_5	428125.CLOLEP_02242	2.1e-146	524.6	DNAX	GO:0008150,GO:0040007	K01071,K02343	05C6E@bactNOG,0EPAV@cloNOG,0NE38@firmNOG,COG2812@NOG	L	DNA polymerase III, subunits gamma and tau
MSP 028, [Clostridium] innocuum	msp_028.accessory_module_17	msp_028.accessory_module_17_1	908340.HMPREF9406_3185	7e-159	565.1				05WC5@bactNOG,0EVMX@cloNOG,0NNNU@firmNOG,COG2972@NOG	T	Histidine kinase
MSP 028, [Clostridium] innocuum	msp_028.accessory_module_17	msp_028.accessory_module_17_2
MSP 028, [Clostridium] innocuum	msp_028.accessory_module_17	msp_028.accessory_module_17_3
MSP 028, [Clostridium] innocuum	msp_028.accessory_module_17	msp_028.accessory_module_17_4	908340.HMPREF9406_3180	2.1e-173	613.6			K02004	06CXF@bactNOG,0F2AU@cloNOG,0NS7J@firmNOG,0Y60U@NOG	S	Inherit from firmNOG: FtsX-like permease family
MSP 028, [Clostridium] innocuum	msp_028.accessory_module_17	msp_028.accessory_module_17_5
MSP 028, [Clostridium] innocuum	msp_028.accessory_module_17	msp_028.accessory_module_17_6	908340.HMPREF9406_3179	5.3e-125	452.2			K02003	05C19@bactNOG,0ESNN@cloNOG,0ND7E@firmNOG,COG1136@NOG	V	Abc transporter
MSP 028, [Clostridium] innocuum	msp_028.accessory_module_12	msp_028.accessory_module_12_1	908340.HMPREF9406_3202	6.9e-203	711.8			K02761	05CK1@bactNOG,0EQ28@cloNOG,0NDS2@firmNOG,COG1455@NOG	G	PTS system, lactose cellobiose family, IIC
MSP 028, [Clostridium] innocuum	msp_028.accessory_module_12	msp_028.accessory_module_12_2	908340.HMPREF9406_3204	7.4e-294	1014.2			K01223	05CS2@bactNOG,0ND8I@firmNOG,COG2723@NOG	G	6-phospho-beta-glucosidase (EC 3.2.1.86)
MSP 028, [Clostridium] innocuum	msp_028.accessory_module_12	msp_028.accessory_module_12_3	908340.HMPREF9406_3200	6.4e-172	608.6			K03491	05EMD@bactNOG,0ERTD@cloNOG,0NF48@firmNOG,COG1762@NOG,COG3711@NOG	K	transcriptional antiterminator
MSP 028, [Clostridium] innocuum	msp_028.accessory_module_12	msp_028.accessory_module_12_4	908340.HMPREF9406_4107	5e-137	492.3			K03710	05FDP@bactNOG,0EUAM@cloNOG,0NEHV@firmNOG,COG2188@NOG	K	Transcriptional regulator, GntR family
MSP 028, [Clostridium] innocuum	msp_028.accessory_module_12	msp_028.accessory_module_12_5	908340.HMPREF9406_0569	1.1e-103	381.3	DHAL		K00863,K05879	08UTZ@bactNOG,0ERSY@cloNOG,0NI7T@firmNOG,COG2376@NOG	G	dihydroxyacetone kinase L subunit
MSP 028, [Clostridium] innocuum	msp_028.accessory_module_12	msp_028.accessory_module_12_6	908340.HMPREF9406_4108	3.2e-125	453			K03710	05FDP@bactNOG,0EUAM@cloNOG,0NEHV@firmNOG,COG2188@NOG	K	Transcriptional regulator, GntR family
MSP 028, [Clostridium] innocuum	msp_028.accessory_module_12	msp_028.accessory_module_12_7	908340.HMPREF9406_3200	9.2e-138	495			K03491	05EMD@bactNOG,0ERTD@cloNOG,0NF48@firmNOG,COG1762@NOG,COG3711@NOG	K	transcriptional antiterminator
MSP 028, [Clostridium] innocuum	msp_028.accessory_module_12	msp_028.accessory_module_12_8	908340.HMPREF9406_4099	2.9e-120	436.4	DEOC	GO:0003674,GO:0003824,GO:0004139,GO:0005575,GO:0005622,GO:0005623,GO:0005737,GO:0005975,GO:0006461,GO:0008150,GO:0008152,GO:0016043,GO:0016829,GO:0016830,GO:0016832,GO:0022607,GO:0043933,GO:0044085,GO:0044238,GO:0044424,GO:0044464,GO:0051259,GO:0051262,GO:0065003,GO:0070271,GO:0071704,GO:0071822,GO:0071840	K01619	COG0274@NOG	F	Catalyzes a reversible aldol reaction between acetaldehyde and D-glyceraldehyde 3-phosphate to generate 2-deoxy- D-ribose 5-phosphate (By similarity)
MSP 028, [Clostridium] innocuum	msp_028.accessory_module_12	msp_028.accessory_module_12_9	908340.HMPREF9406_3201	1e-50	204.5			K02760	05Y04@bactNOG,0NNWU@firmNOG,COG1440@NOG	G	Pts system
MSP 028, [Clostridium] innocuum	msp_028.accessory_module_12	msp_028.accessory_module_12_10	908340.HMPREF9406_3182	2.4e-26	124				06QPD@bactNOG,0NV52@firmNOG,0YGNK@NOG
MSP 006, Eisenbergiella massiliensis	msp_006.accessory_module_070	msp_006.accessory_module_070_1	658086.HMPREF0994_05561	0	1126.7				COG2207@NOG	K	Transcriptional Regulator AraC Family
MSP 006, Eisenbergiella massiliensis	msp_006.accessory_module_070	msp_006.accessory_module_070_2	717608.CLS_28330	8.3e-59	232.3			K02004	07RBB@bactNOG,0EP97@cloNOG,0NDJN@firmNOG,COG0577@NOG	V	ABC transporter (Permease)
MSP 006, Eisenbergiella massiliensis	msp_006.accessory_module_070	msp_006.accessory_module_070_3	658086.HMPREF0994_05559	2.2e-126	457.2		GO:0005575,GO:0016020	K17319	COG4209@NOG	G	Binding-protein-dependent transport systems inner membrane component
MSP 006, Eisenbergiella massiliensis	msp_006.accessory_module_070	msp_006.accessory_module_070_4	658086.HMPREF0994_05558	3.4e-156	556.2		GO:0005575,GO:0016020	K17320	05C50@bactNOG,COG0395@NOG	G	Binding-protein-dependent transport systems, inner membrane component
MSP 006, Eisenbergiella massiliensis	msp_006.accessory_module_070	msp_006.accessory_module_070_5	658659.HMPREF0983_02370	1.6e-31	141.7			K07259,K16905	090BS@bactNOG,0I8XY@eryNOG,0NJW7@firmNOG,11QT0@NOG	P	Inherit from bactNOG: ABC transporter
MSP 006, Eisenbergiella massiliensis	msp_006.accessory_module_070	msp_006.accessory_module_070_6	457405.FSDG_00873	3e-55	220.3				05MBI@bactNOG,11V4Y@NOG
MSP 096, [Clostridium] scindens	msp_096.accessory_module_010	msp_096.accessory_module_010_1	411468.CLOSCI_02092	0	1523.8	TREPP	GO:0005575,GO:0005622,GO:0005623,GO:0005737,GO:0044424,GO:0044464	K00691,K03731,K10231,K18783	05C71@bactNOG,0EP91@cloNOG,0NE1G@firmNOG,COG1554@NOG	G	hydrolase family 65 central catalytic
MSP 096, [Clostridium] scindens	msp_096.accessory_module_010	msp_096.accessory_module_010_2	411468.CLOSCI_02095	7.7e-231	804.7			K10117	08Y8I@bactNOG,0F3IB@cloNOG,0P14X@firmNOG,COG1653@NOG	G	ABC transporter, solute-binding protein
MSP 096, [Clostridium] scindens	msp_096.accessory_module_010	msp_096.accessory_module_010_3	573061.Clocel_1499	1e-298	1030.8	FUCI	GO:0003674,GO:0003824,GO:0005575,GO:0005622,GO:0005623,GO:0005737,GO:0005829,GO:0005975,GO:0005996,GO:0006004,GO:0008150,GO:0008152,GO:0008736,GO:0008790,GO:0009056,GO:0016052,GO:0016853,GO:0016860,GO:0016861,GO:0019317,GO:0019318,GO:0019320,GO:0019321,GO:0019323,GO:0019566,GO:0019568,GO:0019571,GO:0042354,GO:0042355,GO:0044238,GO:0044424,GO:0044444,GO:0044464,GO:0044723,GO:0044724,GO:0046365,GO:…	K01818	05EHF@bactNOG,0EPN6@cloNOG,0NDEV@firmNOG,COG2407@NOG	G	Converts the aldose L-fucose into the corresponding ketose L-fuculose (By similarity)
MSP 096, [Clostridium] scindens	msp_096.accessory_module_010	msp_096.accessory_module_010_4	411468.CLOSCI_02087	5.2e-146	522.3		GO:0005575,GO:0016020	K10119	05DRW@bactNOG,0EPGT@cloNOG,0NDTG@firmNOG,COG0395@NOG	P	binding-protein-dependent transport systems inner membrane component
MSP 096, [Clostridium] scindens	msp_096.accessory_module_010	msp_096.accessory_module_010_5	411468.CLOSCI_03493	2.3e-168	596.7			K01990	05CJ1@bactNOG,0EQ70@cloNOG,0NDRG@firmNOG,COG1131@NOG	V	Abc transporter
MSP 096, [Clostridium] scindens	msp_096.accessory_module_010	msp_096.accessory_module_010_6	411468.CLOSCI_02098	2.3e-170	603.2				080FG@bactNOG,0ERXW@cloNOG,0NHAN@firmNOG,0ZWP3@NOG	K	transcriptional regulator, arac family
MSP 096, [Clostridium] scindens	msp_096.accessory_module_010	msp_096.accessory_module_010_7
MSP 096, [Clostridium] scindens	msp_096.accessory_module_010	msp_096.accessory_module_010_8	411468.CLOSCI_02093	4.4e-147	525.8				05J59@bactNOG,0EXF2@cloNOG,0NQFT@firmNOG,11QFA@NOG
MSP 096, [Clostridium] scindens	msp_096.accessory_module_010	msp_096.accessory_module_010_9	411468.CLOSCI_02067	5.7e-71	271.9				05MXV@bactNOG,0EW8S@cloNOG,0NKH2@firmNOG,11UPQ@NOG	S	Polyketide cyclase / dehydrase and lipid transport
MSP 096, [Clostridium] scindens	msp_096.accessory_module_010	msp_096.accessory_module_010_10	411468.CLOSCI_02065	1.6e-61	240.4				05W24@bactNOG,0EXDM@cloNOG,0NSDN@firmNOG,11Y73@NOG
MSP 096, [Clostridium] scindens	msp_096.accessory_module_010	msp_096.accessory_module_010_11
MSP 096, [Clostridium] scindens	msp_096.accessory_module_010	msp_096.accessory_module_010_12	411468.CLOSCI_03490	3.9e-70	269.2				0654P@bactNOG,0EXGT@cloNOG,0NQW3@firmNOG,11ZKR@NOG	S	Flavodoxin
MSP 008, [Clostridium] clostridioforme	msp_008.accessory_module_012	msp_008.accessory_module_012_1	245018.CL2_27450	5.1e-30	137.9				05K64@bactNOG,0EUI8@cloNOG,0NKSF@firmNOG,COG0463@NOG	M	glycosyltransferase group 2 family protein
MSP 008, [Clostridium] clostridioforme	msp_008.accessory_module_012	msp_008.accessory_module_012_2	515622.bpr_I2267	2e-160	570.9	MANC	GO:0000271,GO:0005575,GO:0005618,GO:0005623,GO:0005975,GO:0005976,GO:0006629,GO:0008150,GO:0008152,GO:0008610,GO:0008653,GO:0009058,GO:0009059,GO:0009103,GO:0009274,GO:0009276,GO:0009987,GO:0016051,GO:0030312,GO:0030313,GO:0031975,GO:0033692,GO:0034637,GO:0034645,GO:0043170,GO:0044237,GO:0044238,GO:0044249,GO:0044255,GO:0044260,GO:0044262,GO:0044264,GO:0044464,GO:0044710,GO:0044723,GO:0071704,GO:…	K00971,K01809,K16011	05CJT@bactNOG,0EQF6@cloNOG,0NFAU@firmNOG,COG0836@NOG	M	Mannose-1-phosphate guanylyltransferase
MSP 008, [Clostridium] clostridioforme	msp_008.accessory_module_012	msp_008.accessory_module_012_3	888060.HMPREF9081_0855	2.4e-32	145.2				0692B@bactNOG,0NSZ4@firmNOG,0X40R@negNOG,0XXGD@NOG
MSP 008, [Clostridium] clostridioforme	msp_008.accessory_module_012	msp_008.accessory_module_012_4	634498.mru_1527	1.6e-39	169.1				02SZJ@arNOG,0KXUG@eurNOG,0WSQR@metNOG,0ZWHU@NOG	S	Glycosyltransferase family 10 (fucosyltransferase)
MSP 008, [Clostridium] clostridioforme	msp_008.accessory_module_012	msp_008.accessory_module_012_5	525898.Sdel_1788	8.6e-123	445.7		GO:0000271,GO:0003674,GO:0003824,GO:0005975,GO:0005976,GO:0008150,GO:0008152,GO:0009058,GO:0009059,GO:0016051,GO:0043170,GO:0044238,GO:0044723,GO:0071704,GO:1901576	K12452	05CF4@bactNOG,0GBX0@delNOG,0I3FB@eproNOG,16QUR@proNOG,COG0399@NOG	E	DegT DnrJ EryC1 StrS aminotransferase
MSP 008, [Clostridium] clostridioforme	msp_008.accessory_module_012	msp_008.accessory_module_012_6	565664.EFXG_00702	1.7e-55	221.9			K01666	04TF6@bacNOG,05DF3@bactNOG,0NFN6@firmNOG,COG0119@NOG	Q	Catalyzes the retro-aldol cleavage of 4-hydroxy-2- oxopentanoate to pyruvate and acetaldehyde. Is involved in the meta-cleavage pathway for the degradation of aromatic compounds (By similarity)
MSP 008, [Clostridium] clostridioforme	msp_008.accessory_module_012	msp_008.accessory_module_012_7	632335.Calkr_2448	1e-94	352.1	WCAG		K02377	05C30@bactNOG,0EQHQ@cloNOG,0NEYP@firmNOG,COG0451@NOG	M	epimerase dehydratase
MSP 008, [Clostridium] clostridioforme	msp_008.accessory_module_012	msp_008.accessory_module_012_8	485913.Krac_2670	2.4e-48	198			K00615	08MQV@bactNOG,COG3958@NOG	G	Transketolase
MSP 008, [Clostridium] clostridioforme	msp_008.accessory_module_012	msp_008.accessory_module_012_9	457412.RSAG_01003	3.7e-162	576.2	GMD		K01711	05C0K@bactNOG,0EQ4S@cloNOG,0NEVZ@firmNOG,COG1089@NOG	M	GDP-mannose 4,6-dehydratase
MSP 008, [Clostridium] clostridioforme	msp_008.accessory_module_012	msp_008.accessory_module_012_10	245014.CK3_00820	2.3e-151	540.8	WCFS			05D3Q@bactNOG,0EPF9@cloNOG,0NDSV@firmNOG,COG2148@NOG	M	Exopolysaccharide biosynthesis polyprenyl glycosylphosphotransferase
MSP 008, [Clostridium] clostridioforme	msp_008.accessory_module_012	msp_008.accessory_module_012_11	189518.LA_1585	6.7e-39	166.4	TKTB		K00615	08HHA@bactNOG,1AR5Q@spiNOG,COG3959@NOG	G	Transketolase
MSP 008, [Clostridium] clostridioforme	msp_008.accessory_module_012	msp_008.accessory_module_012_12	679926.Mpet_1370	2.8e-117	427.9			K01652	0KVUN@eurNOG,COG0028@NOG,arCOG01998@arNOG	E	Thiamine pyrophosphate
MSP 008, [Clostridium] clostridioforme	msp_008.accessory_module_012	msp_008.accessory_module_012_13	657322.FPR_19280	2.8e-64	250.8	LSGF		K16702,K18788	08RYC@bactNOG,0ETPZ@cloNOG,0NIHJ@firmNOG,COG0463@NOG	M	glycosyltransferase group 2 family protein
MSP 008, [Clostridium] clostridioforme	msp_008.accessory_module_012	msp_008.accessory_module_012_14	585394.RHOM_12205	3.2e-99	366.7	RGPD		K01990,K09691,K09693	05EY8@bactNOG,0ENZ7@cloNOG,0NFQA@firmNOG,COG1134@NOG	P	Abc transporter, ATP-binding protein
MSP 008, [Clostridium] clostridioforme	msp_008.accessory_module_012	msp_008.accessory_module_012_15	390333.Ldb1691	3.4e-18	97.1			K01515	08SDA@bactNOG,0NHHB@firmNOG,COG0494@NOG	L	Hydrolase, NUDIX family
MSP 008, [Clostridium] clostridioforme	msp_008.accessory_module_012	msp_008.accessory_module_012_16	888060.HMPREF9081_0855	7.4e-37	160.2				0692B@bactNOG,0NSZ4@firmNOG,0X40R@negNOG,0XXGD@NOG
MSP 008, [Clostridium] clostridioforme	msp_008.accessory_module_012	msp_008.accessory_module_012_17	457421.CBFG_05810	5e-105	386.7				066VC@bactNOG,0NQ2I@firmNOG,1262G@NOG
MSP 008, [Clostridium] clostridioforme	msp_008.accessory_module_012	msp_008.accessory_module_012_18	457421.CBFG_05805	1.1e-108	398.3	RGPC		K01992,K09690,K09692	05MFV@bactNOG,0ERTH@cloNOG,0NHVV@firmNOG,COG1682@NOG	V	ABC-2 type transporter
MSP 008, [Clostridium] clostridioforme	msp_008.accessory_module_012	msp_008.accessory_module_012_19	457421.CBFG_05803	1.7e-106	391.3			K19425	07QRS@bactNOG,0ENNR@cloNOG,0NE94@firmNOG,COG0463@NOG	M	glycosyltransferase group 2 family protein
MSP 008, [Clostridium] clostridioforme	msp_008.accessory_module_012	msp_008.accessory_module_012_20
MSP 008, [Clostridium] clostridioforme	msp_008.accessory_module_012	msp_008.accessory_module_012_21	515622.bpr_I2107	2.5e-49	200.3	CLP_0001		K01990,K07487	05EUN@bactNOG,0EPXP@cloNOG,0NEW8@firmNOG,COG3666@NOG	L	Transposase
MSP 015, [Clostridium] bolteae	msp_015.accessory_module_027	msp_015.accessory_module_027_1	411902.CLOBOL_07344	0	1263.8	VIRD4	GO:0005575,GO:0005623,GO:0005886,GO:0016020,GO:0044464,GO:0071944	K03205	05E80@bactNOG,0EP3R@cloNOG,0ND6S@firmNOG,COG3505@NOG	U	TraG TraD family protein
MSP 015, [Clostridium] bolteae	msp_015.accessory_module_027	msp_015.accessory_module_027_2	289397.MBOVPG45_0484	1.5e-08	67				07548@bactNOG,0Z293@NOG,1CAYT@tenNOG
MSP 015, [Clostridium] bolteae	msp_015.accessory_module_027	msp_015.accessory_module_027_3	411902.CLOBOL_07349	0	1161.7				077QY@bactNOG,0F380@cloNOG,0P0V5@firmNOG,0ZFDZ@NOG
MSP 015, [Clostridium] bolteae	msp_015.accessory_module_027	msp_015.accessory_module_027_4
MSP 015, [Clostridium] bolteae	msp_015.accessory_module_027	msp_015.accessory_module_027_5
MSP 015, [Clostridium] bolteae	msp_015.accessory_module_027	msp_015.accessory_module_027_6	411902.CLOBOL_07346	0	1116.3				08Q30@bactNOG,0EQQN@cloNOG,0NGW7@firmNOG,COG2972@NOG	T	Histidine kinase
MSP 015, [Clostridium] bolteae	msp_015.accessory_module_027	msp_015.accessory_module_027_7
MSP 015, [Clostridium] bolteae	msp_015.accessory_module_027	msp_015.accessory_module_027_8	411902.CLOBOL_07347	2.8e-132	476.5				05NN3@bactNOG,0EU78@cloNOG,0NKRY@firmNOG,COG3279@NOG	T	Response regulator of the LytR AlgR family
MSP 015, [Clostridium] bolteae	msp_015.accessory_module_027	msp_015.accessory_module_027_9
MSP 015, [Clostridium] bolteae	msp_015.accessory_module_027	msp_015.accessory_module_027_10
MSP 028, [Clostridium] innocuum	msp_028.accessory_module_25	msp_028.accessory_module_25_1	1040964.LRU_02086	5.3e-10	70.5	LYSA2		K07273	04TBE@bacNOG,05F3D@bactNOG,0NFCK@firmNOG,COG3757@NOG	M	Glyco_25
MSP 028, [Clostridium] innocuum	msp_028.accessory_module_25	msp_028.accessory_module_25_2	552396.HMPREF0863_01644	7.4e-274	949.1				05E3X@bactNOG,0NJ56@firmNOG,COG3953@NOG	S	tail protein
MSP 028, [Clostridium] innocuum	msp_028.accessory_module_25	msp_028.accessory_module_25_3
MSP 028, [Clostridium] innocuum	msp_028.accessory_module_25	msp_028.accessory_module_25_4	552396.HMPREF0863_01641	6e-51	205.7				05NEY@bactNOG,0NM4Q@firmNOG,11WJ1@NOG
MSP 008, [Clostridium] clostridioforme	msp_008.accessory_module_029	msp_008.accessory_module_029_1	457421.CBFG_01763	7e-226	788.1	CAP5F		K01790,K19068	05C7A@bactNOG,0EQPF@cloNOG,0NF53@firmNOG,COG0451@NOG,COG1898@NOG	M	epimerase dehydratase
MSP 008, [Clostridium] clostridioforme	msp_008.accessory_module_029	msp_008.accessory_module_029_2	478749.BRYFOR_09352	1.9e-76	290.8	HALSA_0062			05D3Q@bactNOG,0EPF9@cloNOG,0NDSV@firmNOG,COG2148@NOG	M	Exopolysaccharide biosynthesis polyprenyl glycosylphosphotransferase
MSP 008, [Clostridium] clostridioforme	msp_008.accessory_module_029	msp_008.accessory_module_029_3	457421.CBFG_01772	4.9e-228	795.4				05NTG@bactNOG,11X0F@NOG
MSP 008, [Clostridium] clostridioforme	msp_008.accessory_module_029	msp_008.accessory_module_029_4	457421.CBFG_01773	2.3e-198	696.8			K00786,K08256	05CPK@bactNOG,0EP32@cloNOG,0NDZG@firmNOG,COG0438@NOG	M	glycosyl transferase group 1
MSP 008, [Clostridium] clostridioforme	msp_008.accessory_module_029	msp_008.accessory_module_029_5	457421.CBFG_01771	9.8e-238	827.8	CPS1C	GO:0003674,GO:0003824,GO:0005215,GO:0005319,GO:0005575,GO:0006139,GO:0006152,GO:0006163,GO:0006195,GO:0006200,GO:0006725,GO:0006753,GO:0006793,GO:0006796,GO:0006807,GO:0006810,GO:0006869,GO:0008150,GO:0008152,GO:0009056,GO:0009116,GO:0009117,GO:0009119,GO:0009123,GO:0009125,GO:0009126,GO:0009128,GO:0009141,GO:0009143,GO:0009144,GO:0009146,GO:0009150,GO:0009154,GO:0009158,GO:0009161,GO:0009164,GO:…	K03328	05ER6@bactNOG,0EQDY@cloNOG,0NDA2@firmNOG,COG2244@NOG	M	membrane protein involved in the export of O-antigen and teichoic acid
MSP 008, [Clostridium] clostridioforme	msp_008.accessory_module_029	msp_008.accessory_module_029_6	457421.CBFG_01766	2.2e-86	323.6				067X5@bactNOG,0EWXW@cloNOG,0NQY1@firmNOG,COG4767@NOG	V	VanZ-like protein
MSP 008, [Clostridium] clostridioforme	msp_008.accessory_module_029	msp_008.accessory_module_029_7	457421.CBFG_01782	1.2e-69	268.1	AMET_0414		K02601	05P9E@bactNOG,0ET7M@cloNOG,0NNZV@firmNOG,11YJ7@NOG	K	NusG antitermination factor
MSP 008, [Clostridium] clostridioforme	msp_008.accessory_module_029	msp_008.accessory_module_029_8	457421.CBFG_01769	4.7e-124	449.1				08T45@bactNOG,11HCR@NOG	M	Cytidylyltransferase
MSP 008, [Clostridium] clostridioforme	msp_008.accessory_module_029	msp_008.accessory_module_029_9
MSP 045, [Ruminococcus] gnavus	msp_045.accessory_module_025	msp_045.accessory_module_025_1	411470.RUMGNA_02447	3.8e-84	316.2				08RCY@bactNOG,0ERUD@cloNOG,0NH7M@firmNOG,COG0655@NOG	S	Nadph-dependent fmn reductase
MSP 045, [Ruminococcus] gnavus	msp_045.accessory_module_025	msp_045.accessory_module_025_2	658655.HMPREF0988_01554	1.5e-07	61.6				08SWU@bactNOG,0NHEJ@firmNOG,11GSI@NOG	T	Histidine kinase
MSP 045, [Ruminococcus] gnavus	msp_045.accessory_module_025	msp_045.accessory_module_025_3	478749.BRYFOR_05324	4.5e-168	595.9			K00091	05D20@bactNOG,0EQ7D@cloNOG,0NEFS@firmNOG,0XQSG@NOG	M	Epimerase dehydratase
MSP 045, [Ruminococcus] gnavus	msp_045.accessory_module_025	msp_045.accessory_module_025_4	478749.BRYFOR_09880	4.6e-34	149.1	BGLX		K01207	COG1472@NOG	G	hydrolase family 3
MSP 045, [Ruminococcus] gnavus	msp_045.accessory_module_025	msp_045.accessory_module_025_5	411470.RUMGNA_03952	1e-131	474.9				05F42@bactNOG,0EPXY@cloNOG,0NDM2@firmNOG,0XQ4X@NOG	S	Predicted AAA-ATPase
MSP 045, [Ruminococcus] gnavus	msp_045.accessory_module_025	msp_045.accessory_module_025_6	478749.BRYFOR_09880	7.4e-60	235.7	BGLX		K01207	COG1472@NOG	G	hydrolase family 3
MSP 045, [Ruminococcus] gnavus	msp_045.accessory_module_025	msp_045.accessory_module_025_7	573061.Clocel_0927	5.4e-61	239.6				06NXG@bactNOG,0EQH2@cloNOG,0NE21@firmNOG,COG1028@NOG	I, Q	Oxidoreductase, short chain dehydrogenase reductase family protein
MSP 096, [Clostridium] scindens	msp_096.accessory_module_013	msp_096.accessory_module_013_1	411468.CLOSCI_03911	9.9e-227	791.2	AGCS		K03310	05BZG@bactNOG,0ENT5@cloNOG,0ND97@firmNOG,COG1115@NOG	E	amino acid carrier protein
MSP 096, [Clostridium] scindens	msp_096.accessory_module_013	msp_096.accessory_module_013_2	411468.CLOSCI_03914	2.6e-220	769.6				05US7@bactNOG,0EQKC@cloNOG,0NERQ@firmNOG,COG0642@NOG	T	Histidine kinase
MSP 096, [Clostridium] scindens	msp_096.accessory_module_013	msp_096.accessory_module_013_3	411468.CLOSCI_03904	3.7e-129	466.1	KDPE	GO:0005575,GO:0005622,GO:0005623,GO:0005737,GO:0008150,GO:0040007,GO:0044424,GO:0044464	K07667	05EEX@bactNOG,0ERGP@cloNOG,0NFZ7@firmNOG,COG0745@NOG	T	Response regulator receiver domain protein
MSP 096, [Clostridium] scindens	msp_096.accessory_module_013	msp_096.accessory_module_013_4	411468.CLOSCI_03913	1e-175	621.3	KDPD	GO:0000155,GO:0000160,GO:0003674,GO:0003824,GO:0004072,GO:0004672,GO:0004673,GO:0004871,GO:0004872,GO:0005575,GO:0005622,GO:0005623,GO:0005737,GO:0005886,GO:0006464,GO:0006468,GO:0006793,GO:0006796,GO:0006810,GO:0006811,GO:0006812,GO:0006813,GO:0006950,GO:0006970,GO:0007154,GO:0007165,GO:0007231,GO:0007234,GO:0008150,GO:0008152,GO:0009593,GO:0009628,GO:0009898,GO:0009987,GO:0015672,GO:0016020,GO:…	K07646,K07667	05C08@bactNOG,0EPCZ@cloNOG,0NEKU@firmNOG,COG2205@NOG	T	Histidine kinase
MSP 096, [Clostridium] scindens	msp_096.accessory_module_013	msp_096.accessory_module_013_5	411468.CLOSCI_03901	7.2e-213	745	BAPKO_0207		K03699	05C37@bactNOG,0ENZE@cloNOG,0NDM4@firmNOG,COG1253@NOG	P	CBS domain protein
MSP 096, [Clostridium] scindens	msp_096.accessory_module_013	msp_096.accessory_module_013_6	411468.CLOSCI_03394	6.9e-117	425.2	RESD	GO:0005575,GO:0005622,GO:0005623,GO:0005737,GO:0044424,GO:0044464	K07658,K07775,K18344,K18987	05CK6@bactNOG,0EPJU@cloNOG,0NE0V@firmNOG,COG0745@NOG	T	Two component transcriptional regulator, winged helix family
MSP 096, [Clostridium] scindens	msp_096.accessory_module_013	msp_096.accessory_module_013_7	411468.CLOSCI_03397	9.9e-207	724.5	VEX1	GO:0005575,GO:0005623,GO:0005886,GO:0016020,GO:0044464,GO:0071944	K02004	07WD8@bactNOG,0F4C0@cloNOG,0NGRT@firmNOG,COG0577@NOG	V	FtsX-like permease family
MSP 096, [Clostridium] scindens	msp_096.accessory_module_013	msp_096.accessory_module_013_8	411468.CLOSCI_03389	2.8e-219	766.1			K10681	05EB3@bactNOG,0EPJQ@cloNOG,0NF14@firmNOG,COG0642@NOG	T	Histidine kinase
MSP 096, [Clostridium] scindens	msp_096.accessory_module_013	msp_096.accessory_module_013_9	411468.CLOSCI_03912	6e-116	422.2	KDPE	GO:0005575,GO:0005622,GO:0005623,GO:0005737,GO:0008150,GO:0040007,GO:0044424,GO:0044464	K07667	05EEX@bactNOG,0ERGP@cloNOG,0NFZ7@firmNOG,COG0745@NOG	T	Response regulator receiver domain protein
MSP 096, [Clostridium] scindens	msp_096.accessory_module_013	msp_096.accessory_module_013_10	213810.RUM_21580	6.1e-09	66.6				06CSS@bactNOG,0EXT1@cloNOG,0NRC7@firmNOG,0XXN7@NOG
MSP 096, [Clostridium] scindens	msp_096.accessory_module_013	msp_096.accessory_module_013_11	411468.CLOSCI_00905	1.1e-69	267.7				06SY6@bactNOG,0NVI3@firmNOG,0ZKPD@NOG	L	DNA binding domain of tn916 integrase
MSP 152, [Clostridium] leptum	msp_152.accessory_module_023	msp_152.accessory_module_023_1	428125.CLOLEP_03357	1.3e-199	700.7	FDHA	GO:0003674,GO:0003824,GO:0004029,GO:0006066,GO:0006081,GO:0008150,GO:0008152,GO:0009056,GO:0009987,GO:0016491,GO:0016614,GO:0016616,GO:0016620,GO:0016903,GO:0018467,GO:0044237,GO:0044281,GO:0044282,GO:0044710,GO:0044712,GO:0046164,GO:0046292,GO:0051903,GO:0055114,GO:0071704,GO:1901575,GO:1901615,GO:1901616	K00001,K00008,K00098,K00121,K00148,K18369	05E2A@bactNOG,0F4DH@cloNOG,0NEI8@firmNOG,COG1063@NOG	C	alcohol dehydrogenase
MSP 152, [Clostridium] leptum	msp_152.accessory_module_023	msp_152.accessory_module_023_2	428125.CLOLEP_03356	5.8e-175	618.6			K01714	06XXF@bactNOG,0ZK6H@NOG	E	dihydrodipicolinate synthetase
MSP 152, [Clostridium] leptum	msp_152.accessory_module_023	msp_152.accessory_module_023_3	428125.CLOLEP_03354	6.8e-128	461.8	HXLA		K10218	05JSC@bactNOG,0EVY3@cloNOG,0NJ39@firmNOG,COG0684@NOG	H	Demethylmenaquinone methyltransferase
MSP 152, [Clostridium] leptum	msp_152.accessory_module_023	msp_152.accessory_module_023_4	428125.CLOLEP_03351	1.4e-214	750.7			K02027	06NFR@bactNOG,0EQ8R@cloNOG,0NF00@firmNOG,COG1653@NOG	G	Extracellular solute-binding protein family 1
MSP 152, [Clostridium] leptum	msp_152.accessory_module_023	msp_152.accessory_module_023_5	428125.CLOLEP_03350	5.3e-151	538.9		GO:0005575,GO:0016020	K02026	05DRW@bactNOG,0ER08@cloNOG,0NFY3@firmNOG,COG0395@NOG	P	binding-protein-dependent transport systems inner membrane component
MSP 096, [Clostridium] scindens	msp_096.accessory_module_008	msp_096.accessory_module_008_1	411468.CLOSCI_02313	2.6e-292	1009.2	APPA		K02035	05DEF@bactNOG,0EQDN@cloNOG,0NDJ4@firmNOG,COG0747@NOG	E	Extracellular solute-binding protein, family 5
MSP 096, [Clostridium] scindens	msp_096.accessory_module_008	msp_096.accessory_module_008_2	411468.CLOSCI_02705	9.9e-303	1043.9	APPA	GO:0005575,GO:0005623,GO:0042597,GO:0044464	K02035	05DEF@bactNOG,0EQDN@cloNOG,0NDJ4@firmNOG,COG0747@NOG	E	Extracellular solute-binding protein, family 5
MSP 096, [Clostridium] scindens	msp_096.accessory_module_008	msp_096.accessory_module_008_3	411468.CLOSCI_02312	5.2e-174	615.5		GO:0005575,GO:0016020	K02033	05CJM@bactNOG,0EPFP@cloNOG,0NDD4@firmNOG,COG0601@NOG	P	binding-protein-dependent transport systems inner membrane component
MSP 096, [Clostridium] scindens	msp_096.accessory_module_008	msp_096.accessory_module_008_4	411468.CLOSCI_02311	1.7e-158	563.9	APPC	GO:0005575,GO:0016020	K02034	05C2T@bactNOG,0EPNT@cloNOG,0NDVP@firmNOG,COG1173@NOG	P	abc transporter, permease
MSP 096, [Clostridium] scindens	msp_096.accessory_module_008	msp_096.accessory_module_008_5	411468.CLOSCI_02707	5.5e-116	422.5	DPPC	GO:0005575,GO:0016020	K02031,K02034,K16201	05DH3@bactNOG,0EPQS@cloNOG,0NDZM@firmNOG,COG1173@NOG	P	binding-protein-dependent transport systems inner membrane component
MSP 096, [Clostridium] scindens	msp_096.accessory_module_008	msp_096.accessory_module_008_6	717608.CLS_14670	4.5e-125	453	OPPF		K02032,K10823	08JQ7@bactNOG,0F7EC@cloNOG,0P6PV@firmNOG,COG4608@NOG	E	Abc transporter
MSP 096, [Clostridium] scindens	msp_096.accessory_module_008	msp_096.accessory_module_008_7	411462.DORLON_00113	5.6e-104	382.5	FABG	GO:0000166,GO:0003674,GO:0003824,GO:0004312,GO:0004316,GO:0005488,GO:0005575,GO:0005623,GO:0005886,GO:0006082,GO:0006461,GO:0006629,GO:0006631,GO:0006633,GO:0006766,GO:0006767,GO:0006768,GO:0006790,GO:0006807,GO:0008150,GO:0008152,GO:0008610,GO:0009058,GO:0009059,GO:0009102,GO:0009110,GO:0009273,GO:0009987,GO:0016020,GO:0016043,GO:0016053,GO:0016491,GO:0016614,GO:0016616,GO:0016740,GO:0016746,GO:…	K00059,K11610	05CHR@bactNOG,0EP76@cloNOG,0ND4W@firmNOG,0XNW1@NOG	I	reductase
MSP 096, [Clostridium] scindens	msp_096.accessory_module_008	msp_096.accessory_module_008_8	411468.CLOSCI_02704	1.7e-111	407.1				08VII@bactNOG,0ESHZ@cloNOG,0NI94@firmNOG,11IV5@NOG
MSP 096, [Clostridium] scindens	msp_096.accessory_module_008	msp_096.accessory_module_008_9	411468.CLOSCI_00717	5.9e-169	599	YIBE			06KBT@bactNOG,0EQYZ@cloNOG,0NF36@firmNOG,COG5438@NOG	S	YibE F family protein
MSP 096, [Clostridium] scindens	msp_096.accessory_module_008	msp_096.accessory_module_008_10	411468.CLOSCI_02343	3.9e-114	416	RDGB	GO:0000287,GO:0003674,GO:0003824,GO:0005488,GO:0006139,GO:0006725,GO:0006753,GO:0006793,GO:0006796,GO:0006807,GO:0008150,GO:0008152,GO:0009056,GO:0009141,GO:0009143,GO:0009987,GO:0016462,GO:0016787,GO:0016817,GO:0016818,GO:0019439,GO:0019637,GO:0034641,GO:0034655,GO:0043167,GO:0043169,GO:0044237,GO:0044238,GO:0044248,GO:0044270,GO:0044281,GO:0044710,GO:0046434,GO:0046483,GO:0046700,GO:0046872,GO:…	K02428,K03742	08V82@bactNOG,0ESNP@cloNOG,0NI88@firmNOG,COG0127@NOG	F	Pyrophosphatase that hydrolyzes non-canonical purine nucleotides such as XTP and ITP dITP to their respective monophosphate derivatives. Might exclude non-canonical purines from DNA precursor pool, thus preventing their incorporation into DNA and avoiding chromosomal lesions (By similarity)
MSP 096, [Clostridium] scindens	msp_096.accessory_module_008	msp_096.accessory_module_008_11	411468.CLOSCI_02246	9e-160	568.2	SELD		K01008	05D4F@bactNOG,0ENPK@cloNOG,0ND6A@firmNOG,COG0709@NOG	E	Synthesizes selenophosphate from selenide and ATP (By similarity)
MSP 096, [Clostridium] scindens	msp_096.accessory_module_008	msp_096.accessory_module_008_12	411468.CLOSCI_03941	4e-162	575.9		GO:0005575,GO:0005622,GO:0005623,GO:0005737,GO:0044424,GO:0044464	K06969	07QP4@bactNOG,0ENZ4@cloNOG,0NDE4@firmNOG,COG1092@NOG	S	(SAM)-dependent
MSP 096, [Clostridium] scindens	msp_096.accessory_module_008	msp_096.accessory_module_008_13	411468.CLOSCI_03583	0	1525.8			K02004	07VEN@bactNOG,0F5J3@cloNOG,0P2VK@firmNOG,0ZW5X@NOG	V	transporter, permease protein
MSP 096, [Clostridium] scindens	msp_096.accessory_module_008	msp_096.accessory_module_008_14	411468.CLOSCI_02322	4.4e-140	502.7	SDAAA		K01752	05EJQ@bactNOG,0ENRB@cloNOG,0ND87@firmNOG,COG1760@NOG	E	L-serine dehydratase, iron-sulfur-dependent, alpha subunit
MSP 096, [Clostridium] scindens	msp_096.accessory_module_008	msp_096.accessory_module_008_15	411468.CLOSCI_02288	1.7e-135	487.3	PILD	GO:0003674,GO:0003824,GO:0005575,GO:0005623,GO:0005886,GO:0006464,GO:0006479,GO:0006480,GO:0006810,GO:0008104,GO:0008150,GO:0008152,GO:0008168,GO:0008170,GO:0008213,GO:0008233,GO:0009297,GO:0009306,GO:0009405,GO:0009987,GO:0015031,GO:0016020,GO:0016043,GO:0016740,GO:0016741,GO:0016787,GO:0019538,GO:0022607,GO:0030030,GO:0030031,GO:0031365,GO:0032259,GO:0032940,GO:0033036,GO:0036211,GO:0043170,GO:…	K02236,K02464,K02506,K02654	05EHH@bactNOG,0ET9U@cloNOG,0NIGE@firmNOG,COG1989@NOG	O	Cleaves type-4 fimbrial leader sequence and methylates the N-terminal (generally Phe) residue (By similarity)
MSP 096, [Clostridium] scindens	msp_096.accessory_module_008	msp_096.accessory_module_008_16	411468.CLOSCI_00065	1.2e-115	421.4			K01990	05Y3C@bactNOG,0ETH0@cloNOG,0NJJI@firmNOG,11NKI@NOG	S	ABC transporter (Permease)
MSP 096, [Clostridium] scindens	msp_096.accessory_module_008	msp_096.accessory_module_008_17	411468.CLOSCI_00757	9.3e-130	468				08ZWH@bactNOG,0ET75@cloNOG,0NJ9J@firmNOG,11N9P@NOG	S	TraX protein
MSP 006, Eisenbergiella massiliensis	msp_006.accessory_module_135	msp_006.accessory_module_135_1	658086.HMPREF0994_06294	6.3e-222	775.4			K02027	05DIX@bactNOG,0NF9K@firmNOG,0XPZX@NOG	G	extracellular solute-binding protein, family 1
MSP 006, Eisenbergiella massiliensis	msp_006.accessory_module_135	msp_006.accessory_module_135_2	658086.HMPREF0994_06295	2.6e-134	483.4				08R6W@bactNOG,0ERSA@cloNOG,0NHS1@firmNOG,COG2207@NOG	K	transcriptional regulator, arac family
MSP 006, Eisenbergiella massiliensis	msp_006.accessory_module_135	msp_006.accessory_module_135_3	658086.HMPREF0994_06291	2.9e-199	699.9	SRFJ		K01201	064TE@bactNOG,0ERGJ@cloNOG,0NFZ5@firmNOG,COG5520@NOG	G	hydrolase family 30
MSP 006, Eisenbergiella massiliensis	msp_006.accessory_module_135	msp_006.accessory_module_135_4	658086.HMPREF0994_06292	8.6e-138	495		GO:0005575,GO:0016020	K02026,K10242	05HUA@bactNOG,0NG2H@firmNOG,0XR8K@NOG	P	binding-protein-dependent transport systems inner membrane component
MSP 375, Streptococcus vestibularis	msp_375.accessory_module_02	msp_375.accessory_module_02_1	904306.HMPREF9192_1394	0	1224.2	TRAG	GO:0005575,GO:0005623,GO:0005886,GO:0016020,GO:0044464,GO:0071944	K03205	05E80@bactNOG,COG3505@NOG	U	TraG TraD family protein
MSP 375, Streptococcus vestibularis	msp_375.accessory_module_02	msp_375.accessory_module_02_2	904306.HMPREF9192_1432	0	1365.5	LMRA	GO:0003674,GO:0003824,GO:0005215,GO:0005319,GO:0005575,GO:0005623,GO:0005886,GO:0006139,GO:0006152,GO:0006163,GO:0006195,GO:0006200,GO:0006725,GO:0006753,GO:0006793,GO:0006796,GO:0006807,GO:0006810,GO:0006869,GO:0008150,GO:0008152,GO:0009056,GO:0009116,GO:0009117,GO:0009119,GO:0009123,GO:0009125,GO:0009126,GO:0009128,GO:0009141,GO:0009143,GO:0009144,GO:0009146,GO:0009150,GO:0009154,GO:0009158,GO:…	K06147,K06148,K11085,K18104	05BZ1@bactNOG,COG1132@NOG	V	(ABC) transporter
MSP 375, Streptococcus vestibularis	msp_375.accessory_module_02	msp_375.accessory_module_02_3	904306.HMPREF9192_1398	0	1548.5				COG3451@NOG	U	type IV secretion system protein
MSP 375, Streptococcus vestibularis	msp_375.accessory_module_02	msp_375.accessory_module_02_4	904306.HMPREF9192_1426	0	1229.9	LTRBE1			04SHU@bacNOG,05MU5@bactNOG,0NDNT@firmNOG,COG3843@NOG	U	Relaxase mobilization nuclease domain protein
MSP 375, Streptococcus vestibularis	msp_375.accessory_module_02	msp_375.accessory_module_02_5	910313.HMPREF9320_1723	0	2414.8		GO:0005575,GO:0005618,GO:0005623,GO:0030312,GO:0044464,GO:0071944		04XVG@bacNOG,08KBS@bactNOG,0NIE9@firmNOG,1001J@NOG	M	cross-wall-targeting lipoprotein signal
MSP 375, Streptococcus vestibularis	msp_375.accessory_module_02	msp_375.accessory_module_02_6	764299.STRIC_1755	3.7e-10	70.5			K07052	0XUJM@NOG	S	CAAX amino terminal protease family
MSP 375, Streptococcus vestibularis	msp_375.accessory_module_02	msp_375.accessory_module_02_7
MSP 375, Streptococcus vestibularis	msp_375.accessory_module_02	msp_375.accessory_module_02_8	663952.SDD27957_04360	0	1770.7				COG3942@NOG	S	domain protein
MSP 375, Streptococcus vestibularis	msp_375.accessory_module_02	msp_375.accessory_module_02_9	904306.HMPREF9192_1389	4e-249	865.5	DCM		K00558	04TJT@bacNOG,05DVF@bactNOG,0NFF9@firmNOG,COG0270@NOG	L	Cytosine-specific methyltransferase
MSP 375, Streptococcus vestibularis	msp_375.accessory_module_02	msp_375.accessory_module_02_10	904306.HMPREF9192_1388	6.2e-144	515.4				054IR@bacNOG,08I15@bactNOG,0P62Y@firmNOG,0Y2JJ@NOG	L	Replication initiator protein
MSP 375, Streptococcus vestibularis	msp_375.accessory_module_02	msp_375.accessory_module_02_11	40041.SZO_17900	8.2e-115	418.7	EGYY_04980			07SAQ@bactNOG,0ZVPQ@NOG
MSP 375, Streptococcus vestibularis	msp_375.accessory_module_02	msp_375.accessory_module_02_12	873448.STRPO_2022	7.8e-66	255				0ZHAE@NOG
MSP 375, Streptococcus vestibularis	msp_375.accessory_module_02	msp_375.accessory_module_02_13
MSP 375, Streptococcus vestibularis	msp_375.accessory_module_02	msp_375.accessory_module_02_14	904306.HMPREF9192_1433	3.4e-130	469.5	SMI_01		K01990	05CJ1@bactNOG,COG1131@NOG	V	ABC, transporter
MSP 375, Streptococcus vestibularis	msp_375.accessory_module_02	msp_375.accessory_module_02_15	904306.HMPREF9192_1436	3.7e-184	649.4	SPAK			04SH2@bacNOG,05GB2@bactNOG,0NEIE@firmNOG,COG0642@NOG	T	Histidine kinase
MSP 375, Streptococcus vestibularis	msp_375.accessory_module_02	msp_375.accessory_module_02_16	904306.HMPREF9192_1402	8.7e-193	677.9			K09144	050Y5@bacNOG,05CRZ@bactNOG,0NGIN@firmNOG,0XP6B@NOG	S	Nucleotidyl transferase of unknown function (DUF1814)
MSP 028, [Clostridium] innocuum	msp_028.accessory_module_29	msp_028.accessory_module_29_1	526218.Sterm_3210	1.2e-41	175.3			K05879	08UTZ@bactNOG,0QFK3@fusoNOG,COG2376@NOG	G	Dihydroxyacetone kinase
MSP 028, [Clostridium] innocuum	msp_028.accessory_module_29	msp_028.accessory_module_29_2	580327.Tthe_1907	3.6e-108	396.7	DXS		K00615	08JYN@bactNOG,0F7GA@cloNOG,0P6SG@firmNOG,COG3958@NOG	G	Transketolase
MSP 028, [Clostridium] innocuum	msp_028.accessory_module_29	msp_028.accessory_module_29_3	881621.LIV_0559	2.9e-203	713.8	PTSG	GO:0005575,GO:0005623,GO:0005886,GO:0016020,GO:0044464,GO:0071944	K02763,K02764,K02765	04R94@bacNOG,05CI1@bactNOG,0NDGP@firmNOG,COG1263@NOG,COG2190@NOG	G	Pts system
MSP 028, [Clostridium] innocuum	msp_028.accessory_module_29	msp_028.accessory_module_29_4	99287.STM2757	1.4e-71	275			K06859	05CQG@bactNOG,0QY4I@gproNOG,17RHN@proNOG,COG2140@NOG	G	Glucose-6-phosphate isomerase (GPI)
MSP 015, [Clostridium] bolteae	msp_015.accessory_module_122	msp_015.accessory_module_122_1	411902.CLOBOL_07232	4.2e-246	855.5	RNFC	GO:0005575,GO:0005623,GO:0005886,GO:0016020,GO:0044464,GO:0071944	K03615	07QTR@bactNOG,0EP1B@cloNOG,0NECJ@firmNOG,COG4656@NOG	C	Required for nitrogen fixation. May be part of a membrane complex functioning as an intermediate in the electron transport to nitrogenase (By similarity)
MSP 015, [Clostridium] bolteae	msp_015.accessory_module_122	msp_015.accessory_module_122_2	1036673.KNP414_04453	2.1e-129	467.6			K18702	04SJM@bacNOG,05C04@bactNOG,0NE52@firmNOG,COG1804@NOG	C	L-carnitine dehydratase bile acid-inducible protein F
MSP 015, [Clostridium] bolteae	msp_015.accessory_module_122	msp_015.accessory_module_122_3	411902.CLOBOL_07305	1.2e-186	657.5	OPPD		K02031,K02032,K02034,K15583,K15587	COG0444@NOG	E, P	(ABC) transporter
MSP 015, [Clostridium] bolteae	msp_015.accessory_module_122	msp_015.accessory_module_122_4	411902.CLOBOL_07253	0	1661	PFLD		K00656	05C6N@bactNOG,0EP0J@cloNOG,0NDSG@firmNOG,COG1882@NOG	C	formate acetyltransferase
MSP 015, [Clostridium] bolteae	msp_015.accessory_module_076	msp_015.accessory_module_076_1	352165.HMPREF7215_1732	3.6e-143	513.8				06GZM@bactNOG,COG2508@NOG	Q, T	Purine catabolism regulatory protein-like family
MSP 015, [Clostridium] bolteae	msp_015.accessory_module_076	msp_015.accessory_module_076_2	352165.HMPREF7215_1730	5.4e-161	572.4				05EHJ@bactNOG,1C9UJ@synNOG,COG2309@NOG	E	Inherit from bactNOG: Leucyl aminopeptidase
MSP 015, [Clostridium] bolteae	msp_015.accessory_module_076	msp_015.accessory_module_076_3	352165.HMPREF7215_1729	3.4e-46	190.3			K02030	07PF2@bactNOG,0ZU3A@NOG	E	Bacterial extracellular solute-binding proteins, family 3
MSP 015, [Clostridium] bolteae	msp_015.accessory_module_076	msp_015.accessory_module_076_4	352165.HMPREF7215_1731	1.7e-159	567.8			K10974	05DQW@bactNOG,1C912@synNOG,COG1457@NOG	F	Permease for cytosine/purines, uracil, thiamine, allantoin
MSP 015, [Clostridium] bolteae	msp_015.accessory_module_076	msp_015.accessory_module_076_5	411461.DORFOR_02470	8.7e-137	491.9			K01273	08IGT@bactNOG,0F723@cloNOG,0P684@firmNOG,COG2355@NOG	E	Dipeptidase
MSP 152, [Clostridium] leptum	msp_152.accessory_module_010	msp_152.accessory_module_010_1	717960.EC1_06490	7.5e-43	179.5				08MB2@bactNOG,0I96C@eryNOG,0NGCW@firmNOG,12231@NOG
MSP 152, [Clostridium] leptum	msp_152.accessory_module_010	msp_152.accessory_module_010_2	657321.RBR_17420	3.1e-126	457.6				08HNV@bactNOG,0F6WC@cloNOG,0P5YN@firmNOG,0XP7Y@NOG	S	Inherit from NOG: chap domain containing protein
MSP 152, [Clostridium] leptum	msp_152.accessory_module_010	msp_152.accessory_module_010_3	478749.BRYFOR_05043	4.7e-61	239.6				060IZ@bactNOG,0EW65@cloNOG,0NPBT@firmNOG,129EM@NOG	S	HTH_XRE
MSP 152, [Clostridium] leptum	msp_152.accessory_module_010	msp_152.accessory_module_010_4	717960.EC1_06150	8.7e-28	128.3				089BV@bactNOG,0P4J7@firmNOG,100HY@NOG
MSP 152, [Clostridium] leptum	msp_152.accessory_module_010	msp_152.accessory_module_010_5	717960.EC1_06700	1.7e-78	297.4				067H9@bactNOG,0NXC3@firmNOG,12A7R@NOG
MSP 152, [Clostridium] leptum	msp_152.accessory_module_010	msp_152.accessory_module_010_6	717960.EC1_06580	9.2e-72	275.8				05F1T@bactNOG,0I740@eryNOG,0NEIF@firmNOG,0XQPN@NOG	S	Inherit from firmNOG: DNA repair protein
MSP 152, [Clostridium] leptum	msp_152.accessory_module_010	msp_152.accessory_module_010_7	717960.EC1_06540	1e-117	428.3				05CYH@bactNOG,0I71Y@eryNOG,0NFMK@firmNOG,0XPC1@NOG	S	Inherit from bactNOG: conjugative transposon membrane protein
MSP 152, [Clostridium] leptum	msp_152.accessory_module_010	msp_152.accessory_module_010_8	657321.RBR_17380	9.2e-127	458.4				07U6T@bactNOG,0EQ3Y@cloNOG,0P2SU@firmNOG,0ZVJF@NOG
MSP 152, [Clostridium] leptum	msp_152.accessory_module_010	msp_152.accessory_module_010_9
MSP 182, Firmicutes	msp_182.accessory_module_004	msp_182.accessory_module_004_1	748224.HMPREF9436_01656	0	1488.8	CBPA		K00702	05E2V@bactNOG,0ENP2@cloNOG,0ND5S@firmNOG,COG3459@NOG	G	Glycosyltransferase 36
MSP 182, Firmicutes	msp_182.accessory_module_004	msp_182.accessory_module_004_2	657322.FPR_18130	2.5e-10	71.6				07ASW@bactNOG,0F24N@cloNOG,0P0DN@firmNOG,0ZAPH@NOG
MSP 182, Firmicutes	msp_182.accessory_module_004	msp_182.accessory_module_004_3	411483.FAEPRAA2165_00509	4.9e-75	287.3				06UH8@bactNOG,0F0P7@cloNOG,0NWFR@firmNOG,0YNDQ@NOG
MSP 182, Firmicutes	msp_182.accessory_module_004	msp_182.accessory_module_004_4	657322.FPR_05930	2.4e-142	510.4		GO:0005575,GO:0016020	K02025	05D9V@bactNOG,0EPMD@cloNOG,0NF5G@firmNOG,COG1175@NOG	P	Carbohydrate ABC transporter membrane protein 1, CUT1 family (TC 3.A.1.1.-)
MSP 182, Firmicutes	msp_182.accessory_module_004	msp_182.accessory_module_004_5	246199.CUS_6146	1.2e-52	212.6				COG2199@NOG	T	Diguanylate cyclase
MSP 182, Firmicutes	msp_182.accessory_module_004	msp_182.accessory_module_004_6	657322.FPR_05910	7.3e-163	578.6			K02529,K03484,K03604	05ETE@bactNOG,0ERP6@cloNOG,0NF0Z@firmNOG,COG1609@NOG	K	Transcriptional regulator, LacI family
MSP 182, Firmicutes	msp_182.accessory_module_004	msp_182.accessory_module_004_7	657322.FPR_20840	7e-25	119.8				07ASW@bactNOG,0F24N@cloNOG,0P0DN@firmNOG,0ZAPH@NOG
MSP 182, Firmicutes	msp_182.accessory_module_004	msp_182.accessory_module_004_8	657322.FPR_20810	1.1e-69	268.5	CPS4C	GO:0005575,GO:0005623,GO:0005886,GO:0016020,GO:0044464,GO:0071944		05HTX@bactNOG,0ET7H@cloNOG,0NKYA@firmNOG,COG3944@NOG	M	biosynthesis protein
MSP 182, Firmicutes	msp_182.accessory_module_004	msp_182.accessory_module_004_9	657322.FPR_20820	2e-89	334.3	YWQD			05D75@bactNOG,0ESFX@cloNOG,0NI4X@firmNOG,COG0489@NOG	D	Capsular exopolysaccharide family
MSP 182, Firmicutes	msp_182.accessory_module_004	msp_182.accessory_module_004_10	748224.HMPREF9436_00835	2.9e-69	266.5				07IT5@bactNOG,0ESZQ@cloNOG,0P4XQ@firmNOG,0XUB6@NOG	K	Transcriptional regulator, MarR family
MSP 182, Firmicutes	msp_182.accessory_module_004	msp_182.accessory_module_004_11	718252.FP2_30200	7.5e-73	278.5	RLMH	GO:0000154,GO:0001510,GO:0003674,GO:0003824,GO:0005488,GO:0005515,GO:0005575,GO:0005622,GO:0005623,GO:0005737,GO:0006139,GO:0006364,GO:0006396,GO:0006725,GO:0006807,GO:0008150,GO:0008152,GO:0008168,GO:0008173,GO:0008649,GO:0008757,GO:0009451,GO:0009987,GO:0010467,GO:0016070,GO:0016072,GO:0016740,GO:0016741,GO:0022613,GO:0031167,GO:0032259,GO:0034470,GO:0034641,GO:0034660,GO:0042254,GO:0042802,GO:…	K00783	08UXA@bactNOG,0ETA3@cloNOG,0NI3G@firmNOG,COG1576@NOG	S	Specifically methylates the pseudouridine at position 1915 (m3Psi1915) in 23S rRNA (By similarity)
MSP 182, Firmicutes	msp_182.accessory_module_004	msp_182.accessory_module_004_12
MSP 182, Firmicutes	msp_182.accessory_module_004	msp_182.accessory_module_004_13
MSP 182, Firmicutes	msp_182.accessory_module_004	msp_182.accessory_module_004_14
MSP 182, Firmicutes	msp_182.accessory_module_017	msp_182.accessory_module_017_1	658655.HMPREF0988_01817	3.2e-38	165.2				06GKD@bactNOG,0EU6B@cloNOG,0NED7@firmNOG,COG4932@NOG	M	Domain protein
MSP 182, Firmicutes	msp_182.accessory_module_017	msp_182.accessory_module_017_2	411490.ANACAC_01935	8.9e-59	233.4				05BZU@bactNOG,0ENQX@cloNOG,0ND7U@firmNOG,0XNMH@NOG	T	Diguanylate cyclase
MSP 182, Firmicutes	msp_182.accessory_module_017	msp_182.accessory_module_017_3	411489.CLOL250_00678	2.3e-172	610.5	VSAL_I0167	GO:0005575,GO:0005622,GO:0005623,GO:0005737,GO:0044424,GO:0044464	K00966	05EJZ@bactNOG,0EP8M@cloNOG,0NEBK@firmNOG,COG0241@NOG,COG1208@NOG	M	Nucleotidyl transferase
MSP 182, Firmicutes	msp_182.accessory_module_017	msp_182.accessory_module_017_4	556261.HMPREF0240_00217	2.7e-133	480.3			K07031	07UZZ@bactNOG,0EQ8G@cloNOG,0NG14@firmNOG,COG2605@NOG	S	Ghmp kinase
MSP 310, Firmicutes	msp_310.accessory_module_001	msp_310.accessory_module_001_1	658086.HMPREF0994_06074	2.7e-139	500.7				05C3S@bactNOG,0EP1N@cloNOG,0NDA7@firmNOG,COG0534@NOG	V	Mate efflux family protein
MSP 310, Firmicutes	msp_310.accessory_module_001	msp_310.accessory_module_001_2	478749.BRYFOR_05901	5.2e-105	386.7				05E9E@bactNOG,0ER8U@cloNOG,0P2QS@firmNOG,0XRVN@NOG	P	Sodium hydrogen exchanger
MSP 310, Firmicutes	msp_310.accessory_module_001	msp_310.accessory_module_001_3	386415.NT01CX_2372	1.4e-189	667.9	PCT		K01026	08IIG@bactNOG,0F72F@cloNOG,0P68R@firmNOG,COG4670@NOG	I	CoA transferase having broad substrate specificity for short-chain acyl-CoA thioesters with the activity decreasing when the length of the carboxylic acid chain exceeds four carbons (By similarity)
MSP 310, Firmicutes	msp_310.accessory_module_001	msp_310.accessory_module_001_4	742740.HMPREF9474_01249	4.3e-102	377.1	YISQ	GO:0005575,GO:0005623,GO:0005886,GO:0006810,GO:0006855,GO:0008150,GO:0009987,GO:0015893,GO:0016020,GO:0042221,GO:0042493,GO:0044464,GO:0044699,GO:0044763,GO:0044765,GO:0050896,GO:0051179,GO:0051234,GO:0055085,GO:0071944	K03327	05UQX@bactNOG,0EP89@cloNOG,0NDNV@firmNOG,COG0534@NOG	V	Mate efflux family protein
MSP 310, Firmicutes	msp_310.accessory_module_001	msp_310.accessory_module_001_5	693746.OBV_22980	1.3e-193	681	PFK	GO:0005575,GO:0005622,GO:0005623,GO:0005737,GO:0044424,GO:0044464	K00850,K00895	07R15@bactNOG,0EPHD@cloNOG,0ND86@firmNOG,COG0205@NOG	G	ec 2.7.1.11
MSP 310, Firmicutes	msp_310.accessory_module_001	msp_310.accessory_module_001_6	552398.HMPREF0866_02879	1.6e-134	484.6	PFOR		K07035	05FAZ@bactNOG,0EQBP@cloNOG,0NESJ@firmNOG,COG3641@NOG	S	membrane
MSP 310, Firmicutes	msp_310.accessory_module_001	msp_310.accessory_module_001_7	552398.HMPREF0866_02140	8.2e-207	725.3	ILVB		K01652	05C7K@bactNOG,0ENV0@cloNOG,0NE0A@firmNOG,COG0028@NOG	E	Acetolactate synthase
MSP 310, Firmicutes	msp_310.accessory_module_001	msp_310.accessory_module_001_8	693746.OBV_21930	1e-138	498.8	MURD	GO:0005575,GO:0005622,GO:0005623,GO:0005737,GO:0044424,GO:0044464	K01925	05DMZ@bactNOG,0EPTX@cloNOG,0NE3U@firmNOG,COG0771@NOG	M	Cell wall formation. Catalyzes the addition of glutamate to the nucleotide precursor UDP-N-acetylmuramoyl-L-alanine (UMA) (By similarity)
MSP 310, Firmicutes	msp_310.accessory_module_001	msp_310.accessory_module_001_9	693746.OBV_18980	3.5e-75	287.3				0836B@bactNOG,0F4WG@cloNOG,0NH26@firmNOG,COG3299@NOG	S	Baseplate J-like protein
MSP 310, Firmicutes	msp_310.accessory_module_001	msp_310.accessory_module_001_10	693746.OBV_23470	5.7e-100	369.4	RPIR			06KNT@bactNOG,0EP7H@cloNOG,0NDWM@firmNOG,COG1737@NOG	K	Transcriptional regulator, rpiR family
MSP 310, Firmicutes	msp_310.accessory_module_001	msp_310.accessory_module_001_11	693746.OBV_07510	2.1e-36	157.5			K07736	05KAB@bactNOG,0EU90@cloNOG,0NKT4@firmNOG,11TV7@NOG	K	Transcriptional regulator CarD family
MSP 310, Firmicutes	msp_310.accessory_module_001	msp_310.accessory_module_001_12	717608.CLS_08230	2.5e-80	304.7			K06923	0627K@bactNOG,0EP0X@cloNOG,0NEQ2@firmNOG,COG2607@NOG	S	ATPase (AAA superfamily)
MSP 310, Firmicutes	msp_310.accessory_module_001	msp_310.accessory_module_001_13	693746.OBV_24520	1e-62	245				05QBE@bactNOG,0F5RA@cloNOG,0NNA4@firmNOG,11Z8A@NOG
MSP 310, Firmicutes	msp_310.accessory_module_001	msp_310.accessory_module_001_14	457421.CBFG_00629	2.7e-58	230.3				08VXT@bactNOG,0ESQA@cloNOG,0NI5Z@firmNOG,COG0494@NOG	L	Hydrolase, nudix family
MSP 310, Firmicutes	msp_310.accessory_module_001	msp_310.accessory_module_001_15	693746.OBV_16180	1.2e-76	291.2	INFC	GO:0005575,GO:0005622,GO:0005623,GO:0005737,GO:0044424,GO:0044464	K02520	08UUX@bactNOG,0ESDT@cloNOG,0NFBM@firmNOG,COG0290@NOG	J	IF-3 binds to the 30S ribosomal subunit and shifts the equilibrum between 70S ribosomes and their 50S and 30S subunits in favor of the free subunits, thus enhancing the availability of 30S subunits on which protein synthesis initiation begins (By similarity)
MSP 310, Firmicutes	msp_310.accessory_module_001	msp_310.accessory_module_001_16	552398.HMPREF0866_01767	3.2e-45	186.8				08ZWC@bactNOG,0EUNW@cloNOG,0NM02@firmNOG,COG0454@NOG	K	Acetyltransferase (GNAT) family
MSP 310, Firmicutes	msp_310.accessory_module_001	msp_310.accessory_module_001_17
MSP 310, Firmicutes	msp_310.accessory_module_001	msp_310.accessory_module_001_18	697329.Rumal_1850	3.9e-62	243	NRDG	GO:0003674,GO:0003824,GO:0005488,GO:0005575,GO:0005622,GO:0005623,GO:0005737,GO:0006139,GO:0006725,GO:0006753,GO:0006793,GO:0006796,GO:0006807,GO:0008150,GO:0008152,GO:0008998,GO:0009058,GO:0009117,GO:0009165,GO:0009262,GO:0009263,GO:0009265,GO:0009394,GO:0009987,GO:0015949,GO:0016491,GO:0016725,GO:0016728,GO:0018130,GO:0019438,GO:0019637,GO:0019692,GO:0031250,GO:0032991,GO:0034641,GO:0034654,GO:…	K04068	08RDD@bactNOG,0ESGH@cloNOG,0NICQ@firmNOG,COG0602@NOG	O	Activation of anaerobic ribonucleoside-triphosphate reductase under anaerobic conditions by generation of an organic free radical, using S-adenosylmethionine and reduced flavodoxin as cosubstrates to produce 5'-deoxy-adenosine (By similarity)
MSP 310, Firmicutes	msp_310.accessory_module_001	msp_310.accessory_module_001_19	411467.BACCAP_00301	7.3e-08	62.8				078BD@bactNOG,0F2UB@cloNOG,0NZB4@firmNOG,0ZC4Q@NOG
MSP 310, Firmicutes	msp_310.accessory_module_001	msp_310.accessory_module_001_20	693746.OBV_34960	1.5e-73	280.8	RPSG	GO:0000028,GO:0003674,GO:0003676,GO:0003723,GO:0003729,GO:0003735,GO:0005198,GO:0005488,GO:0005575,GO:0005618,GO:0005622,GO:0005623,GO:0005737,GO:0005829,GO:0005840,GO:0005886,GO:0006412,GO:0006417,GO:0006996,GO:0008150,GO:0008152,GO:0009058,GO:0009059,GO:0009889,GO:0009890,GO:0009892,GO:0009987,GO:0010467,GO:0010468,GO:0010556,GO:0010558,GO:0010605,GO:0010608,GO:0015935,GO:0016020,GO:0016043,GO:…	K02992	08UHY@bactNOG,0ERUJ@cloNOG,0NH7R@firmNOG,COG0049@NOG	J	One of the primary rRNA binding proteins, it binds directly to 16S rRNA where it nucleates assembly of the head domain of the 30S subunit. Is located at the subunit interface close to the decoding center, probably blocks exit of the E-site tRNA (By similarity)
MSP 310, Firmicutes	msp_310.accessory_module_001	msp_310.accessory_module_001_21	693746.OBV_21920	4e-67	260	YUNB	GO:0005575,GO:0005623,GO:0005886,GO:0016020,GO:0044464,GO:0071944		08YTE@bactNOG,0ETEH@cloNOG,0NI5M@firmNOG,0ZYAS@NOG	S	sporulation protein YunB
MSP 310, Firmicutes	msp_310.accessory_module_001	msp_310.accessory_module_001_22	477974.Daud_1902	2.5e-35	154.5	DDPX	GO:0005575,GO:0005576	K08641	08UQS@bactNOG,0EUQI@cloNOG,0NK6U@firmNOG,COG2173@NOG	M	Dipeptidase
MSP 310, Firmicutes	msp_310.accessory_module_001	msp_310.accessory_module_001_23	411467.BACCAP_03518	5.3e-11	74.7				08IMX@bactNOG,0F73T@cloNOG,0P6AE@firmNOG,0ZJRR@NOG	S	DNA-binding helix-turn-helix protein
MSP 310, Firmicutes	msp_310.accessory_module_001	msp_310.accessory_module_001_24	693746.OBV_06190	6.7e-67	259.2	RADC		K03630	05W5Q@bactNOG,0ERV7@cloNOG,0NDP8@firmNOG,COG2003@NOG	L	DNA repair protein radc
MSP 310, Firmicutes	msp_310.accessory_module_001	msp_310.accessory_module_001_25	693746.OBV_18360	1.7e-60	237.7	NUDF	GO:0003674,GO:0003824,GO:0006139,GO:0006259,GO:0006281,GO:0006725,GO:0006807,GO:0006950,GO:0006974,GO:0008150,GO:0008152,GO:0009987,GO:0033554,GO:0034641,GO:0043170,GO:0044237,GO:0044238,GO:0044260,GO:0044699,GO:0044763,GO:0046483,GO:0050896,GO:0051716,GO:0071704,GO:0090304,GO:1901360	K01515	08YZ4@bactNOG,0ET4R@cloNOG,0NJ9U@firmNOG,COG0494@NOG	F	Nudix hydrolase
MSP 310, Firmicutes	msp_310.accessory_module_001	msp_310.accessory_module_001_26	693746.OBV_21220	5.1e-85	319.3			K00949	08ZC8@bactNOG,0ES2N@cloNOG,0NHTA@firmNOG,COG0637@NOG	H	IA, variant 3
MSP 310, Firmicutes	msp_310.accessory_module_001	msp_310.accessory_module_001_27	693746.OBV_10440	2e-44	184.1	ORF1		K07043	05MD7@bactNOG,0ETF1@cloNOG,0NJUF@firmNOG,COG1451@NOG	S	Metal-dependent hydrolase
MSP 310, Firmicutes	msp_310.accessory_module_001	msp_310.accessory_module_001_28	411467.BACCAP_03470	2.3e-19	100.9				05SHN@bactNOG,0EUPZ@cloNOG,0NMJ1@firmNOG,11VHP@NOG
MSP 310, Firmicutes	msp_310.accessory_module_001	msp_310.accessory_module_001_29	552398.HMPREF0866_02158	1.3e-65	255	SPD		K15051	05G78@bactNOG,0ENMW@cloNOG,0NF8A@firmNOG,0XSDQ@NOG	S	Prophage Lp1 protein 65
MSP 310, Firmicutes	msp_310.accessory_module_001	msp_310.accessory_module_001_30	411467.BACCAP_01678	1.4e-27	128.6	YGFC			05TBH@bactNOG,0EU95@cloNOG,0NKWN@firmNOG,120E9@NOG	K	transcriptional regulator

## Sheet: Table S7
MetaCyc pathway differential analysis
Feature	IgG4RD Beta coefficient	IgG4RD FDR	SSc Beta coefficient	SSc FDR
PWY0-1297: superpathway of purine deoxyribonucleosides degradation	0.403841	5.43e-09	0.477174	7.68e-13
PWY-922: mevalonate pathway I	0.473919	0.00267	0.898888	8.58e-10
PWY-6628: superpathway of L-phenylalanine biosynthesis	0.571216	0.001826	0.997789	4.43e-09
PWY66-409: superpathway of purine nucleotide salvage	0.304131	1.34e-05	0.362367	3.61e-08
PWY-5910: superpathway of geranylgeranyldiphosphate biosynthesis I (via mevalonate)	0.353397	0.015985	0.706765	1.67e-07
PWY0-1061: superpathway of L-alanine biosynthesis	0.489459	0.000642	0.675055	4.26e-07
PWY-6700: queuosine biosynthesis	-0.106781	1.57e-05	-0.112199	3.07e-06
PWY-6353: purine nucleotides degradation II (aerobic)	0.261162	1.57e-06	0.237907	6.68e-06
GOLPDLCAT-PWY: superpathway of glycerol degradation to 1,3-propanediol	0.396381	3.95e-08	0.301974	2.39e-05
PWY-6385: peptidoglycan biosynthesis III (mycobacteria)	-0.0314467	0.21573	-0.0996144	2.39e-05
P461-PWY: hexitol fermentation to lactate, formate, ethanol and acetate	0.281658	0.000214	0.295711	4.07e-05
PWY-5695: urate biosynthesis/inosine 5'-phosphate degradation	-0.071383	0.005615	-0.0960823	7.93e-05
P125-PWY: superpathway of (R,R)-butanediol biosynthesis	0.109699	0.371323	0.442635	0.000118
GLUTORN-PWY: L-ornithine biosynthesis	0.258645	0.001263	0.291387	0.000118
ARGSYNBSUB-PWY: L-arginine biosynthesis II (acetyl cycle)	0.236429	0.001545	0.267432	0.00014
PWY-6630: superpathway of L-tyrosine biosynthesis	0.470842	0.012624	0.673475	0.00014
GALACT-GLUCUROCAT-PWY: superpathway of hexuronide and hexuronate degradation	-0.015185	0.83132	-0.210334	0.00014
PWY0-1298: superpathway of pyrimidine deoxyribonucleosides degradation	0.216116	0.0004	0.214462	0.000218
PWY-7560: methylerythritol phosphate pathway II	0.250577	0.03133	0.394131	0.000267
TRPSYN-PWY: L-tryptophan biosynthesis	0.162073	0.001507	0.173995	0.000278
GALACTUROCAT-PWY: D-galacturonate degradation I	-0.0054911	0.936971	-0.191378	0.000278
PYRIDNUCSAL-PWY: NAD salvage pathway I	0.315052	0.005615	0.38545	0.000296
ARGSYN-PWY: L-arginine biosynthesis I (via L-ornithine)	0.173614	0.003783	0.202892	0.000302
PWY-6270: isoprene biosynthesis I	0.242828	0.034288	0.380218	0.000302
PWY-6629: superpathway of L-tryptophan biosynthesis	0.296959	0.054911	0.505891	0.000302
PWY-6897: thiamin salvage II	-0.0895498	0.019696	-0.128835	0.000308
NAD-BIOSYNTHESIS-II: NAD salvage pathway II	0.414263	0.019802	0.593012	0.000344
PWY-7400: L-arginine biosynthesis IV (archaebacteria)	0.163608	0.00456	0.191266	0.00036
PANTO-PWY: phosphopantothenate biosynthesis I	-0.0650739	0.001873	-0.0693276	0.00044
GALACTARDEG-PWY: D-galactarate degradation I	0.413118	0.061931	0.699422	0.00044
GLUCARGALACTSUPER-PWY: superpathway of D-glucarate and D-galactarate degradation	0.413118	0.061931	0.699422	0.00044
PWY-5837: 1,4-dihydroxy-2-naphthoate biosynthesis I	0.282706	0.118079	0.568657	0.00049
GLUCUROCAT-PWY: superpathway of &beta;-D-glucuronide and D-glucuronate degradation	-0.00772298	0.916245	-0.176251	0.00049
ARG+POLYAMINE-SYN: superpathway of arginine and polyamine biosynthesis	0.156746	0.137158	0.334913	0.00049
HEXITOLDEGSUPER-PWY: superpathway of hexitol degradation (bacteria)	0.0936019	0.103667	0.175712	0.00049
PWY-2941: L-lysine biosynthesis II	0.129089	0.107428	0.243671	0.000574
P122-PWY: heterolactic fermentation	0.316245	0.108398	0.593644	0.000645
PWY-5840: superpathway of menaquinol-7 biosynthesis	0.16011	0.325998	0.510684	0.000645
PWY-5863: superpathway of phylloquinol biosynthesis	0.255861	0.137158	0.532948	0.000662
PWY-5897: superpathway of menaquinol-11 biosynthesis	0.237695	0.159341	0.519243	0.000731
PWY-5898: superpathway of menaquinol-12 biosynthesis	0.237695	0.159341	0.519243	0.000731
PWY-5899: superpathway of menaquinol-13 biosynthesis	0.237695	0.159341	0.519243	0.000731
PWY-7254: TCA cycle VII (acetate-producers)	0.360598	0.088754	0.616962	0.000862
GLUCARDEG-PWY: D-glucarate degradation I	0.431696	0.048249	0.645739	0.000888
PWY-6507: 4-deoxy-L-threo-hex-4-enopyranuronate degradation	0.00640585	0.936971	-0.191177	0.000888
PWY-6471: peptidoglycan biosynthesis IV (Enterococcus faecium)	0.547356	0.003326	0.56213	0.001078
PWY0-1241: ADP-L-glycero-&beta;-D-manno-heptose biosynthesis	0.354646	0.094843	0.609507	0.001099
7ALPHADEHYDROX-PWY: cholate degradation (bacteria, anaerobic)	0.320236	0.011184	0.374225	0.001147
PWY-5920: superpathway of heme biosynthesis from glycine	0.227561	0.109895	0.407193	0.001194
PWY-6606: guanosine nucleotides degradation II	0.244122	0.000312	0.200253	0.001458
PWY-6609: adenine and adenosine salvage III	0.0949041	0.001545	0.0880665	0.001489
PWY-5188: tetrapyrrole biosynthesis I (from glutamate)	0.138622	0.000312	0.112487	0.001582
P441-PWY: superpathway of N-acetylneuraminate degradation	0.131281	0.026877	0.170114	0.001633
PWY-6803: phosphatidylcholine acyl editing	0.352676	0.091828	0.5735	0.001807
PWY-7663: gondoate biosynthesis (anaerobic)	-0.154302	7.09e-05	-0.110992	0.002525
LACTOSECAT-PWY: lactose and galactose degradation I	0.180934	0.198597	0.386978	0.002773
PWY-6703: preQ0 biosynthesis	-0.0848643	0.001545	-0.0741523	0.003031
PWY-7237: myo-, chiro- and scillo-inositol degradation	0.2082	0.001263	0.177075	0.003033
PWY-5384: sucrose degradation IV (sucrose phosphorylase)	0.349576	0.091249	0.524643	0.004171
PWY0-1415: superpathway of heme biosynthesis from uroporphyrinogen-III	0.162867	0.333959	0.445776	0.004277
PWY-6285: superpathway of fatty acids biosynthesis (E. coli)	0.284773	0.118079	0.469819	0.004417
GLYCOLYSIS-TCA-GLYOX-BYPASS: superpathway of glycolysis, pyruvate dehydrogenase, TCA, and glyoxylate bypass	0.225345	0.25014	0.51016	0.004417
PWY-5855: ubiquinol-7 biosynthesis (prokaryotic)	0.168537	0.384484	0.505668	0.004417
PWY-5856: ubiquinol-9 biosynthesis (prokaryotic)	0.168537	0.384484	0.505668	0.004417
PWY-5857: ubiquinol-10 biosynthesis (prokaryotic)	0.168537	0.384484	0.505668	0.004417
PWY-6708: ubiquinol-8 biosynthesis (prokaryotic)	0.168537	0.384484	0.505668	0.004417
PPGPPMET-PWY: ppGpp biosynthesis	0.272175	0.048249	0.351552	0.004417
PWY-5083: NAD/NADH phosphorylation and dephosphorylation	0.337313	0.159341	0.623991	0.004434
TCA-GLYOX-BYPASS: superpathway of glyoxylate bypass and TCA	0.25001	0.22881	0.539449	0.004434
PWY-6936: seleno-amino acid biosynthesis	0.115745	0.052733	0.149377	0.005252
PWY-4041: &gamma;-glutamyl cycle	0.290563	0.181595	0.551805	0.005305
FUC-RHAMCAT-PWY: superpathway of fucose and rhamnose degradation	0.249485	0.165876	0.453302	0.005935
P23-PWY: reductive TCA cycle I	0.237697	0.182544	0.446973	0.005969
HISTSYN-PWY: L-histidine biosynthesis	0.120401	1.34e-05	0.0719648	0.006224
NONMEVIPP-PWY: methylerythritol phosphate pathway I	-0.040744	0.091828	-0.058249	0.006336
PWY-7242: D-fructuronate degradation	0.00903846	0.911047	-0.145727	0.006336
PWY-7013: L-1,2-propanediol degradation	0.377067	0.12386	0.603354	0.006466
METHGLYUT-PWY: superpathway of methylglyoxal degradation	0.230592	0.171447	0.416362	0.006631
PWY-5845: superpathway of menaquinol-9 biosynthesis	0.19737	0.133573	0.322335	0.006944
PWY-5896: superpathway of menaquinol-10 biosynthesis	0.19737	0.133573	0.322335	0.006944
PWY-5862: superpathway of demethylmenaquinol-9 biosynthesis	0.210077	0.123647	0.331402	0.006944
REDCITCYC: TCA cycle VIII (helicobacter)	0.207576	0.290921	0.481435	0.00713
PWY-5860: superpathway of demethylmenaquinol-6 biosynthesis I	0.213186	0.118079	0.327653	0.007168
PWY-5850: superpathway of menaquinol-6 biosynthesis I	0.200476	0.128026	0.318596	0.007168
UDPNAGSYN-PWY: UDP-N-acetyl-D-glucosamine biosynthesis I	0.243714	0.015985	0.248375	0.007206
P164-PWY: purine nucleobases degradation I (anaerobic)	0.119464	0.272957	0.260019	0.008734
PWY66-400: glycolysis VI (metazoan)	0.100207	0.239895	0.20145	0.009333
1CMET2-PWY: N10-formyl-tetrahydrofolate biosynthesis	-0.105653	0.011669	-0.0992745	0.009703
PYRIDOXSYN-PWY: pyridoxal 5'-phosphate biosynthesis I	-0.26523	0.001826	-0.201143	0.011461
GLYOXYLATE-BYPASS: glyoxylate cycle	0.16966	0.435119	0.48777	0.012317
COA-PWY-1: coenzyme A biosynthesis II (mammalian)	-0.0432044	0.020835	-0.0433558	0.012317
PWY-7391: isoprene biosynthesis II (engineered)	0.215769	0.159341	0.347945	0.012719
PWY-5973: cis-vaccenate biosynthesis	-0.144672	1.53e-05	-0.0796259	0.012719
POLYISOPRENSYN-PWY: polyisoprenoid biosynthesis (E. coli)	0.211988	0.253055	0.416764	0.01416
PWY-6901: superpathway of glucose and xylose degradation	0.155044	0.106258	0.207706	0.014169
PWY-7219: adenosine ribonucleotides de novo biosynthesis	-0.0472034	0.018537	-0.0452009	0.014559
PWY-6612: superpathway of tetrahydrofolate biosynthesis	0.0639924	0.691498	0.329167	0.014827
PWY-5686: UMP biosynthesis	-0.0367015	0.106258	-0.0486778	0.015117
PWY-5723: Rubisco shunt	0.288064	0.128026	0.414466	0.015953
PWY-5177: glutaryl-CoA degradation	-0.0896878	0.319724	-0.195618	0.016505
GLUCOSE1PMETAB-PWY: glucose and glucose-1-phosphate degradation	0.202058	0.435652	0.556708	0.016505
FOLSYN-PWY: superpathway of tetrahydrofolate biosynthesis and salvage	0.0515172	0.759332	0.314305	0.017128
P185-PWY: formaldehyde assimilation III (dihydroxyacetone cycle)	0.199269	0.052733	0.21825	0.017427
PWY-5861: superpathway of demethylmenaquinol-8 biosynthesis	0.204092	0.284871	0.415204	0.017427
POLYAMINSYN3-PWY: superpathway of polyamine biosynthesis II	0.115676	0.608616	0.444778	0.018757
ENTBACSYN-PWY: enterobactin biosynthesis	0.187327	0.217869	0.325514	0.018757
PWY-5838: superpathway of menaquinol-8 biosynthesis I	0.188649	0.319724	0.401314	0.018966
PWY-7269: NAD/NADP-NADH/NADPH mitochondrial interconversion (yeast)	0.288534	0.133573	0.403068	0.02125
PWY-5913: TCA cycle VI (obligate autotrophs)	0.634669	0.008961	0.513265	0.02125
TRNA-CHARGING-PWY: tRNA charging	-0.0698368	0.091828	-0.0841047	0.02125
PWY-1269: CMP-3-deoxy-D-manno-octulosonate biosynthesis I	-0.203026	0.010041	-0.165042	0.02218
PWY-2942: L-lysine biosynthesis III	-0.0673468	0.001826	-0.0458937	0.022199
OANTIGEN-PWY: O-antigen building blocks biosynthesis (E. coli)	0.137253	0.121377	0.180549	0.023232
HISDEG-PWY: L-histidine degradation I	-0.14403	0.099232	-0.174173	0.023352
PWY-5189: tetrapyrrole biosynthesis II (from glycine)	0.311379	0.005264	0.231848	0.023519
PWY-3841: folate transformations II	-0.0583372	0.052958	-0.0601826	0.025656
FERMENTATION-PWY: mixed acid fermentation	0.498573	0.018537	0.43274	0.026255
ORNDEG-PWY: superpathway of ornithine degradation	0.211529	0.128333	0.277377	0.028264
PWY0-1338: polymyxin resistance	0.259657	0.19568	0.403359	0.028342
P161-PWY: acetylene degradation	0.201462	0.014515	0.165774	0.028775
PWY-5705: allantoin degradation to glyoxylate III	0.18485	0.324776	0.373411	0.029626
KETOGLUCONMET-PWY: ketogluconate metabolism	0.141477	0.476062	0.37956	0.030825
PWY-7392: taxadiene biosynthesis (engineered)	0.289844	0.14757	0.391336	0.031625
UBISYN-PWY: superpathway of ubiquinol-8 biosynthesis (prokaryotic)	0.228329	0.212396	0.355675	0.03315
AST-PWY: L-arginine degradation II (AST pathway)	0.301104	0.112293	0.35447	0.036714
PWY-5138: unsaturated, even numbered fatty acid &beta;-oxidation	0.283937	0.071905	0.292666	0.037166
PWY-6731: starch degradation III	0.170648	0.118079	0.200217	0.041974
PWY-6168: flavin biosynthesis III (fungi)	-0.0584431	0.156166	-0.0758911	0.043876
PWY-6386: UDP-N-acetylmuramoyl-pentapeptide biosynthesis II (lysine-containing)	-0.0383343	0.091828	-0.0408546	0.043876
PWY0-845: superpathway of pyridoxal 5'-phosphate biosynthesis and salvage	-0.267459	0.004265	-0.175238	0.043876
PWY-6387: UDP-N-acetylmuramoyl-pentapeptide biosynthesis I (meso-diaminopimelate containing)	-0.0339598	0.111242	-0.0384381	0.043876
P105-PWY: TCA cycle IV (2-oxoglutarate decarboxylase)	0.23787	0.189845	0.334336	0.045623
PWY-5154: L-arginine biosynthesis III (via N-acetyl-L-citrulline)	0.113416	0.092127	0.119422	0.046458
PWY-7409: phospholipid remodeling (phosphatidylethanolamine, yeast)	0.280946	0.103939	0.302949	0.047708
HOMOSER-METSYN-PWY: L-methionine biosynthesis I	0.125958	0.010926	0.0893384	0.050535
PWY-7315: dTDP-N-acetylthomosamine biosynthesis	0.307893	0.123647	0.355103	0.051559
PEPTIDOGLYCANSYN-PWY: peptidoglycan biosynthesis I (meso-diaminopimelate containing)	-0.0320648	0.114742	-0.0349049	0.057255
ASPASN-PWY: superpathway of L-aspartate and L-asparagine biosynthesis	-0.0025206	0.95905	-0.0647645	0.057849
PWY-5505: L-glutamate and L-glutamine biosynthesis	0.158189	0.457662	0.362355	0.057849
PWY0-166: superpathway of pyrimidine deoxyribonucleotides de novo biosynthesis (E. coli)	-0.0781821	0.007342	-0.0514619	0.058608
HCAMHPDEG-PWY: 3-phenylpropanoate and 3-(3-hydroxyphenyl)propanoate degradation to 2-oxopent-4-enoate	0.364446	0.088754	0.357985	0.058634
PWY-6690: cinnamate and 3-hydroxycinnamate degradation to 2-oxopent-4-enoate	0.364446	0.088754	0.357985	0.058634
PWY-5121: superpathway of geranylgeranyl diphosphate biosynthesis II (via MEP)	0.13996	0.27024	0.220299	0.058634
PWY-5656: mannosylglycerate biosynthesis I	0.235887	0.107173	0.245433	0.058786
PWY-5918: superpathay of heme biosynthesis from glutamate	0.0675862	0.691498	0.261582	0.060795
PWY0-1277: 3-phenylpropanoate and 3-(3-hydroxyphenyl)propanoate degradation	0.312551	0.080737	0.295715	0.062073
ECASYN-PWY: enterobacterial common antigen biosynthesis	0.289725	0.091686	0.282639	0.062073
PWY0-1533: methylphosphonate degradation I	0.183484	0.318624	0.310157	0.062642
PWY-5097: L-lysine biosynthesis VI	-0.0517057	0.018537	-0.0363538	0.077172
PWY-6823: molybdenum cofactor biosynthesis	0.252528	0.129599	0.270385	0.079054
PWY-6891: thiazole biosynthesis II (Bacillus)	0.226259	0.269383	0.332192	0.079054
KDO-NAGLIPASYN-PWY: superpathway of (Kdo)2-lipid A biosynthesis	0.257753	0.141907	0.284672	0.079454
PWY0-862: (5Z)-dodec-5-enoate biosynthesis	0.00677398	0.965185	0.243262	0.083125
P162-PWY: L-glutamate degradation V (via hydroxyglutarate)	-0.279032	0.012624	-0.18126	0.083159
MET-SAM-PWY: superpathway of S-adenosyl-L-methionine biosynthesis	0.10259	0.020002	0.0712802	0.085149
ARGDEG-PWY: superpathway of L-arginine, putrescine, and 4-aminobutanoate degradation	0.196858	0.159341	0.221916	0.086865
ORNARGDEG-PWY: superpathway of L-arginine and L-ornithine degradation	0.196858	0.159341	0.221916	0.086865
PWY0-1261: anhydromuropeptides recycling	0.110656	0.324776	0.176899	0.088267
PWY-6892: thiazole biosynthesis I (E. coli)	0.205553	0.244748	0.277047	0.089583
COBALSYN-PWY: adenosylcobalamin salvage from cobinamide I	-0.0165296	0.835454	-0.104083	0.090731
PWY0-41: allantoin degradation IV (anaerobic)	0.163611	0.18135	0.188795	0.093918
PWY0-1296: purine ribonucleosides degradation	0.0401924	0.135657	0.0416307	0.094011
PWY490-3: nitrate reduction VI (assimilatory)	0.174186	0.280982	0.250094	0.095574
FUCCAT-PWY: fucose degradation	0.0156593	0.93502	0.223112	0.097143
GLYCOLYSIS: glycolysis I (from glucose 6-phosphate)	0.0382039	0.591249	0.100824	0.098412
PWY-6895: superpathway of thiamin diphosphate biosynthesis II	0.145332	0.435119	0.271948	0.108646
METSYN-PWY: L-homoserine and L-methionine biosynthesis	0.0947831	0.027804	0.0640095	0.11034
PWY-5347: superpathway of L-methionine biosynthesis (transsulfuration)	0.0983941	0.011997	0.0582099	0.111387
PWY-2723: trehalose degradation V	0.198539	0.277245	0.269228	0.111387
PWY-5484: glycolysis II (from fructose 6-phosphate)	0.0324	0.648816	0.095498	0.111387
PWY66-422: D-galactose degradation V (Leloir pathway)	0.0558029	0.107428	0.0489495	0.115648
PWY-561: superpathway of glyoxylate cycle and fatty acid degradation	0.210333	0.244748	0.262861	0.115648
BRANCHED-CHAIN-AA-SYN-PWY: superpathway of branched amino acid biosynthesis	0.0170018	0.591249	-0.0423689	0.120904
PWY-6317: galactose degradation I (Leloir pathway)	0.0524462	0.128026	0.0490778	0.122261
GLYCOLYSIS-E-D: superpathway of glycolysis and Entner-Doudoroff	0.167093	0.113644	0.145732	0.128562
HEME-BIOSYNTHESIS-II: heme biosynthesis I (aerobic)	0.0148687	0.94156	0.238518	0.13021
PWY-7388: octanoyl-[acyl-carrier protein] biosynthesis (mitochondria, yeast)	0.0243517	0.911047	0.222514	0.131507
PWY-1861: formaldehyde assimilation II (RuMP Cycle)	-0.121616	0.487545	-0.239182	0.131788
FASYN-INITIAL-PWY: superpathway of fatty acid biosynthesis initiation (E. coli)	0.0194144	0.922213	0.220239	0.13389
PWYG-321: mycolate biosynthesis	0.00657573	0.965185	0.213205	0.135374
ANAEROFRUCAT-PWY: homolactic fermentation	0.0101234	0.863739	0.0638124	0.135374
UNMAPPED	-0.0263759	0.159341	-0.0259044	0.135482
HEMESYN2-PWY: heme biosynthesis II (anaerobic)	0.156786	0.129599	0.140752	0.141199
PWY-7197: pyrimidine deoxyribonucleotide phosphorylation	-0.108516	0.014359	-0.0607562	0.141569
PWY-7664: oleate biosynthesis IV (anaerobic)	-0.00867278	0.962346	0.20581	0.147916
FASYN-ELONG-PWY: fatty acid elongation -- saturated	-0.0198185	0.922213	0.201793	0.157716
CRNFORCAT-PWY: creatinine degradation I	-0.134478	0.473068	-0.239099	0.157716
PWY-5103: L-isoleucine biosynthesis III	0.023391	0.488537	-0.0431108	0.161702
P4-PWY: superpathway of L-lysine, L-threonine and L-methionine biosynthesis I	0.142884	0.077649	0.100279	0.170932
THISYN-PWY: superpathway of thiamin diphosphate biosynthesis I	0.111513	0.485163	0.196924	0.172254
PWY-7184: pyrimidine deoxyribonucleotides de novo biosynthesis I	-0.0829732	0.019696	-0.0458784	0.172254
UNINTEGRATED	0.00736162	0.36825	0.0103626	0.173699
PWY-5101: L-isoleucine biosynthesis II	-0.189975	0.06491	-0.12576	0.182753
PWY-241: C4 photosynthetic carbon assimilation cycle, NADP-ME type	0.275624	0.247313	0.296242	0.183694
PWY-6282: palmitoleate biosynthesis I (from (5Z)-dodec-5-enoate)	-0.0180599	0.922213	0.183094	0.184433
P42-PWY: incomplete reductive TCA cycle	-0.247212	0.000417	-0.0887575	0.185536
GLYCOL-GLYOXDEG-PWY: superpathway of glycol metabolism and degradation	0.260703	0.183282	0.240858	0.187818
PWY-7282: 4-amino-2-methyl-5-phosphomethylpyrimidine biosynthesis (yeast)	-0.135762	0.054625	-0.0847327	0.190475
PWY-7221: guanosine ribonucleotides de novo biosynthesis	-0.0361154	0.079189	-0.0235835	0.207827
PWY-6519: 8-amino-7-oxononanoate biosynthesis I	-0.0265174	0.902591	0.175715	0.20937
PWY-7228: superpathway of guanosine nucleotides de novo biosynthesis I	-0.0986864	0.011184	-0.0453438	0.220995
PWY-7371: 1,4-dihydroxy-6-naphthoate biosynthesis II	-0.348429	0.118079	-0.252922	0.221605
SALVADEHYPOX-PWY: adenosine nucleotides degradation II	0.14002	0.006662	0.0598789	0.224751
GLUDEG-I-PWY: GABA shunt	-0.00517921	0.979732	0.22878	0.23103
PWY-7383: anaerobic energy metabolism (invertebrates, cytosol)	-0.103752	0.226655	-0.0970344	0.23103
BIOTIN-BIOSYNTHESIS-PWY: biotin biosynthesis I	-0.0396311	0.82247	0.163262	0.234226
PWY-7456: mannan degradation	-0.0382899	0.882588	-0.215133	0.235562
PWY-6737: starch degradation V	-0.0574496	0.123647	-0.0399843	0.255412
P108-PWY: pyruvate fermentation to propanoate I	-0.232166	0.256553	0.212838	0.283408
PWY-7235: superpathway of ubiquinol-6 biosynthesis (eukaryotic)	-0.164709	0.340608	-0.179245	0.286745
ILEUSYN-PWY: L-isoleucine biosynthesis I (from threonine)	-0.00345131	0.911047	-0.0224362	0.288156
VALSYN-PWY: L-valine biosynthesis	-0.00345131	0.911047	-0.0224362	0.288156
PWY-5871: ubiquinol-9 biosynthesis (eukaryotic)	-0.0818513	0.487545	-0.116607	0.29231
PWY-5873: ubiquinol-7 biosynthesis (eukaryotic)	-0.0818513	0.487545	-0.116607	0.29231
PWY-7229: superpathway of adenosine nucleotides de novo biosynthesis I	-0.0265815	0.193133	-0.0205904	0.298679
PWY66-398: TCA cycle III (animals)	-0.19311	0.231822	0.16115	0.301446
PWY-4984: urea cycle	-0.22287	0.021261	-0.0976578	0.301446
PWY66-399: gluconeogenesis III	-0.0127347	0.922213	0.0993427	0.31204
PWY-5022: 4-aminobutanoate degradation V	0.133614	0.563435	0.210571	0.314542
RUMP-PWY: formaldehyde oxidation I	0.0210213	0.911047	-0.134634	0.32419
PENTOSE-P-PWY: pentose phosphate pathway	0.118661	0.118079	0.071514	0.32419
PWY-6125: superpathway of guanosine nucleotides de novo biosynthesis II	-0.0771643	0.033112	-0.0338797	0.332582
PWY-7328: superpathway of UDP-glucose-derived O-antigen building blocks biosynthesis	-0.211995	0.249288	-0.172627	0.332582
PWY-7323: superpathway of GDP-mannose-derived O-antigen building blocks biosynthesis	-0.155387	0.22881	-0.121257	0.332582
PWY-7111: pyruvate fermentation to isobutanol (engineered)	-0.00323579	0.911047	-0.0197459	0.341721
PWY-6590: superpathway of Clostridium acetobutylicum acidogenic fermentation	-0.249327	0.187514	-0.17362	0.341721
PWY4LZ-257: superpathway of fermentation (Chlamydomonas reinhardtii)	0.17322	0.05008	0.0794435	0.341721
CENTFERM-PWY: pyruvate fermentation to butanoate	-0.251985	0.185101	-0.174346	0.341721
PWY0-1586: peptidoglycan maturation (meso-diaminopimelate containing)	0.0569893	0.272202	-0.0468926	0.34918
PWY-6263: superpathway of menaquinol-8 biosynthesis II	-0.0409925	0.83132	0.142525	0.349895
PWY-5104: L-isoleucine biosynthesis IV	-0.0298421	0.803451	-0.0907602	0.349895
PWY-5692: allantoin degradation to glyoxylate II	0.042871	0.803451	0.128344	0.357398
PANTOSYN-PWY: pantothenate and coenzyme A biosynthesis I	-0.0152557	0.691498	-0.0296315	0.374828
DTDPRHAMSYN-PWY: dTDP-L-rhamnose biosynthesis I	-0.0804557	0.11131	-0.0419377	0.379992
PWY-821: superpathway of sulfur amino acid biosynthesis (Saccharomyces cerevisiae)	-0.107941	0.621379	0.17119	0.379992
PWY0-781: aspartate superpathway	0.13564	0.109895	0.0696758	0.382452
PYRIDNUCSYN-PWY: NAD biosynthesis I (from aspartate)	-0.00213849	0.96399	-0.0345038	0.382452
THISYNARA-PWY: superpathway of thiamin diphosphate biosynthesis III (eukaryotes)	0.0848821	0.014515	0.0290914	0.391444
FAO-PWY: fatty acid &beta;-oxidation I	0.0227502	0.916245	0.134676	0.395523
PWY-6126: superpathway of adenosine nucleotides de novo biosynthesis II	-0.0249513	0.280805	-0.0190356	0.395523
PWY-6549: L-glutamine biosynthesis III	0.316803	0.176128	0.18747	0.408025
PWY-5136: fatty acid &beta;-oxidation II (peroxisome)	0.00759079	0.965185	0.125184	0.439104
PWY-621: sucrose degradation III (sucrose invertase)	0.11986	0.012624	0.0366035	0.445184
PWY-6608: guanosine nucleotides degradation III	0.141851	0.007288	0.0400944	0.446014
PWY0-1479: tRNA processing	-0.303794	0.189258	-0.171496	0.453418
PWY-6588: pyruvate fermentation to acetone	0.0195886	0.911047	0.0935894	0.461359
RHAMCAT-PWY: L-rhamnose degradation I	0.0748394	0.038276	0.025947	0.463381
HSERMETANA-PWY: L-methionine biosynthesis III	-0.0244142	0.787965	-0.0543587	0.476304
COLANSYN-PWY: colanic acid building blocks biosynthesis	-0.136458	0.224957	-0.0790453	0.476739
PWY4FS-7: phosphatidylglycerol biosynthesis I (plastidic)	-0.0482681	0.620094	0.0618686	0.485675
PWY4FS-8: phosphatidylglycerol biosynthesis II (non-plastidic)	-0.0482682	0.620094	0.0618684	0.485675
PWY-5659: GDP-mannose biosynthesis	-0.0435883	0.32475	-0.0292701	0.50795
PWY-724: superpathway of L-lysine, L-threonine and L-methionine biosynthesis II	-0.0128915	0.578212	-0.0142832	0.508794
ARGORNPROST-PWY: arginine, ornithine and proline interconversion	-0.133592	0.324776	0.0888473	0.515343
PWY-5367: petroselinate biosynthesis	-0.162038	0.371323	-0.112099	0.544444
PWY0-162: superpathway of pyrimidine ribonucleotides de novo biosynthesis	-0.00967542	0.83132	-0.0227685	0.557327
PWY-6545: pyrimidine deoxyribonucleotides de novo biosynthesis III	-0.11144	0.042048	-0.0324417	0.558821
PWY-7446: sulfoglycolysis	0.299083	0.043943	0.0831005	0.587711
SULFATE-CYS-PWY: superpathway of sulfate assimilation and cysteine biosynthesis	-0.0794167	0.624969	0.0833989	0.599584
NONOXIPENT-PWY: pentose phosphate pathway (non-oxidative branch)	0.0391125	0.205916	-0.0166591	0.612949
PWY-6124: inosine-5'-phosphate biosynthesis II	0.0431124	0.227219	0.0191539	0.612949
PWY-5676: acetyl-CoA fermentation to butanoate II	-0.110583	0.279529	-0.0537433	0.622846
PWY-3001: superpathway of L-isoleucine biosynthesis I	0.0316739	0.183282	-0.0123852	0.624934
PRPP-PWY: superpathway of histidine, purine, and pyrimidine biosynthesis	-0.0487119	0.340608	0.0265107	0.626638
GLCMANNANAUT-PWY: superpathway of N-acetylglucosamine, N-acetylmannosamine and N-acetylneuraminate degradation	0.0278745	0.630693	-0.0275146	0.627578
PWY-4242: pantothenate and coenzyme A biosynthesis III	0.00808955	0.911047	0.02571	0.650052
PWY-7003: glycerol degradation to butanol	0.0134128	0.936971	0.0648805	0.655972
PWY-6531: mannitol cycle	-0.283547	0.118079	-0.0833427	0.663335
PWY-5667: CDP-diacylglycerol biosynthesis I	-0.00661589	0.787965	-0.00966858	0.664038
PWY0-1319: CDP-diacylglycerol biosynthesis II	-0.00661982	0.787965	-0.00966689	0.664038
PWY-6305: putrescine biosynthesis IV	0.0543938	0.320861	-0.0248172	0.667643
SO4ASSIM-PWY: sulfate reduction I (assimilatory)	-0.113934	0.53293	0.0792746	0.667643
PWY-7199: pyrimidine deoxyribonucleosides salvage	0.0457255	0.324776	0.0194273	0.706856
PWY-6163: chorismate biosynthesis from 3-dehydroquinate	0.00629749	0.82247	-0.00941578	0.70743
ARO-PWY: chorismate biosynthesis I	0.00977139	0.691498	-0.00921088	0.70743
GLUCONEO-PWY: gluconeogenesis I	-0.0545432	0.691498	-0.0486607	0.717353
PWY-6113: superpathway of mycolate biosynthesis	-0.172195	0.266354	0.060754	0.717353
PWY-6121: 5-aminoimidazole ribonucleotide biosynthesis I	-0.00895965	0.749429	-0.00952806	0.717353
PWY-5198: factor 420 biosynthesis	-0.126943	0.416015	-0.0598452	0.717353
GLYCOCAT-PWY: glycogen degradation I (bacterial)	-0.0552475	0.829992	0.0807984	0.717353
PHOSLIPSYN-PWY: superpathway of phospholipid biosynthesis I (bacteria)	-0.0795738	0.321896	0.0307817	0.717353
SER-GLYSYN-PWY: superpathway of L-serine and glycine biosynthesis I	0.082921	0.061931	0.0163772	0.722541
PWY-4981: L-proline biosynthesis II (from arginine)	-0.00641137	0.936971	0.0252287	0.722541
PWY-7220: adenosine deoxyribonucleotides de novo biosynthesis II	-0.0128725	0.691498	-0.0109565	0.722541
PWY-7222: guanosine deoxyribonucleotides de novo biosynthesis II	-0.0128725	0.691498	-0.0109565	0.722541
PWY-7208: superpathway of pyrimidine nucleobases salvage	-0.0292427	0.366371	-0.0115992	0.73117
PWY-7286: 7-(3-amino-3-carboxypropyl)-wyosine biosynthesis	-0.10304	0.585906	-0.0621369	0.732824
PWY-6147: 6-hydroxymethyl-dihydropterin diphosphate biosynthesis I	0.0889499	0.382021	0.0356568	0.732824
PWY-6969: TCA cycle V (2-oxoglutarate:ferredoxin oxidoreductase)	-0.101341	0.366371	-0.0392718	0.732824
PWY-5100: pyruvate fermentation to acetate and lactate II	0.0639396	0.168804	-0.0160034	0.738047
THRESYN-PWY: superpathway of L-threonine biosynthesis	0.0386756	0.108398	0.00768308	0.752647
PWY-6284: superpathway of unsaturated fatty acids biosynthesis (E. coli)	-0.183323	0.215228	0.0473631	0.75789
METHANOGENESIS-PWY: methanogenesis from H2 and CO2	-0.133785	0.453029	-0.0544017	0.762952
NAGLIPASYN-PWY: lipid IVA biosynthesis	-0.0812423	0.624969	0.0474494	0.765343
PWY-5005: biotin biosynthesis II	-0.043654	0.787965	0.0368259	0.803222
PWY-6122: 5-aminoimidazole ribonucleotide biosynthesis II	-0.00157023	0.96029	-0.0068	0.803329
PWY-6277: superpathway of 5-aminoimidazole ribonucleotide biosynthesis	-0.00157023	0.96029	-0.0068	0.803329
COMPLETE-ARO-PWY: superpathway of aromatic amino acid biosynthesis	0.00950568	0.691498	-0.00531891	0.822447
PWY-5941: glycogen degradation II (eukaryotic)	0.058575	0.741283	-0.0347258	0.842352
PWY-5345: superpathway of L-methionine biosynthesis (by sulfhydrylation)	-0.242286	0.122778	-0.0338008	0.844471
PWY-7357: thiamin formation from pyrithiamine and oxythiamine (yeast)	0.0659405	0.057785	0.00740454	0.844471
PWY-6123: inosine-5'-phosphate biosynthesis I	0.0388987	0.226655	0.00624694	0.865904
PWY-841: superpathway of purine nucleotides de novo biosynthesis I	-0.0270274	0.391114	-0.00567503	0.879108
TCA: TCA cycle I (prokaryotic)	-0.0777099	0.487545	-0.0177831	0.893686
POLYAMSYN-PWY: superpathway of polyamine biosynthesis I	0.0797937	0.189845	0.00795236	0.926817
P124-PWY: Bifidobacterium shunt	0.0787825	0.465488	0.0133896	0.926817
PWY-7196: superpathway of pyrimidine ribonucleosides salvage	-0.0427953	0.664763	0.0109454	0.928611
PWY-7187: pyrimidine deoxyribonucleotides de novo biosynthesis II	-0.0261529	0.325998	0.00283158	0.942543
PWY-4702: phytate degradation I	-0.245653	0.324776	0.0260867	0.942543
PWY-7539: 6-hydroxymethyl-dihydropterin diphosphate biosynthesis III (Chlamydia)	0.0334495	0.787965	-0.0106785	0.942543
PWY-7211: superpathway of pyrimidine deoxyribonucleotides de novo biosynthesis	-0.112728	0.141907	-0.00742768	0.942543
PWY-6415: L-ascorbate biosynthesis V	-0.134973	0.123647	-0.00837149	0.942543
CALVIN-PWY: Calvin-Benson-Bassham cycle	0.0298426	0.192849	0.00214432	0.942543
PWY-6151: S-adenosyl-L-methionine cycle I	4.11135e-05	0.999295	0.00246381	0.942543
PWY-7234: inosine-5'-phosphate biosynthesis III	-0.0431096	0.570916	0.00511175	0.954298
DENOVOPURINE2-PWY: superpathway of purine nucleotides de novo biosynthesis II	-0.0297012	0.300004	-0.00133729	0.972101
DAPLYSINESYN-PWY: L-lysine biosynthesis I	0.129178	0.15767	-0.00404315	0.972101
ANAGLYCOLYSIS-PWY: glycolysis III (from glucose)	0.0113159	0.691498	-0.00113788	0.972101
GLYCOGENSYNTH-PWY: glycogen biosynthesis I (from ADP-D-Glucose)	0.0621888	0.277603	-0.00237544	0.972101
PWY-7209: superpathway of pyrimidine ribonucleosides degradation	0.146936	0.539416	0.00935091	0.972101
PWY-7198: pyrimidine deoxyribonucleotides de novo biosynthesis IV	0.107361	0.691498	0.00449092	0.989404
PWY-7210: pyrimidine deoxyribonucleotides biosynthesis from CTP	0.100346	0.69383	0.00247422	0.992598
PWY-6527: stachyose degradation	0.0233047	0.500672	0.000338571	0.992598
COA-PWY: coenzyme A biosynthesis I	0.0246266	0.618846	-4.99499e-05	0.998866
pathways_PWY-5367: petroselinate biosynthesis	-0.22306	0.235343	-0.14054	0.463101
pathways_P42-PWY: incomplete reductive TCA cycle	-0.23727	0.000227112	-0.08199	0.215343
pathways_PWY-6415: L-ascorbate biosynthesis V	-0.244479	0.0148299	-0.07343	0.496144
pathways_PWY-5030: L-histidine degradation III	-0.245505	0.000685815	-0.24296	0.000695265
pathways_PWY-241: C4 photosynthetic carbon assimilation cycle, NADP-ME type	-0.252996	0.27813	-0.17961	0.455316
pathways_PYRIDOXSYN-PWY: pyridoxal 5'-phosphate biosynthesis I	-0.271327	0.000582361	-0.20479	0.0090587
pathways_ARGORNPROST-PWY: arginine, ornithine and proline interconversion	-0.295163	0.0920189	0.038957	0.82831
pathways_PWY0-845: superpathway of pyridoxal 5'-phosphate biosynthesis and salvage	-0.298896	0.000171544	-0.19489	0.0137574
pathways_PWY-4984: urea cycle	-0.302189	0.000171544	-0.20288	0.0107845
pathways_CITRULBIO-PWY: L-citrulline biosynthesis	-0.307059	4.31146e-05	-0.21803	0.00311482
pathways_PWY0-1479: tRNA processing	-0.338931	0.131371	-0.1771	0.447466
pathways_PWY-6531: mannitol cycle	-0.346964	0.044309	-0.1211	0.49927
pathways_P162-PWY: L-glutamate degradation V (via hydroxyglutarate)	-0.347942	0.000248591	-0.24767	0.00910976
pathways_PWY-6590: superpathway of Clostridium acetobutylicum acidogenic fermentation	-0.383664	0.00803474	-0.27469	0.0508221
pathways_CENTFERM-PWY: pyruvate fermentation to butanoate	-0.387908	0.00778876	-0.27689	0.0508221
pathways_ARGININE-SYN4-PWY: L-ornithine de novobiosynthesis	-0.400215	4.33806e-05	-0.24812	0.0105993
pathways_PWY-7371: 1,4-dihydroxy-6-naphthoate biosynthesis II	-0.411053	0.052348	-0.31064	0.114936

## Sheet: Table S8
	Step	IgG4RD_Direction	IgG4RD FDR < 0.05	SSc_Direction	SSc FDR < 0.05
PWY-922: mevalonate pathway I	Acetyl-CoA C-acetyltransferase (EC:2.3.1.9 / K00626)	up	TRUE	down	FALSE
	Hydroxymethylglutaryl-CoA synthase (EC:2.3.3.10 / K01641)	up	TRUE	up	TRUE
	Hydroxymethylglutaryl-CoA reductase (NADH) (EC:1.1.1.88 / K00054)	up	TRUE	up	TRUE
	Hydroxymethylglutaryl-CoA reductase (NADPH) (EC:1.1.1.34 / K00021)	up	TRUE	up	TRUE
	Mevalonate kinase (EC:2.7.1.36 / K00869)	up	TRUE	up	TRUE
	Phosphomevalonate kinase (EC:2.7.4.2 / K00938)	up	TRUE	up	TRUE
	Diphosphomevalonate decarboxylase (EC:4.1.1.33 / K01597)	up	TRUE	up	TRUE
	Isopentenyl-diphosphate Delta-isomerase (EC:5.3.3.2 / K01823)	up	TRUE	up	TRUE

## Sheet: Table S9
KEGG KO gene differential abundance
Feature	IgG4RD Beta coefficient	IgG4RD FDR	SSc Beta coefficient	SSc FDR	Feature definition
K02160	0.212003	1.79418e-12	0.214407	7.89e-14	acetyl-CoA carboxylase biotin carboxyl carrier protein
K00390	0.21985	2.46714e-12	0.204862	7.49e-12	phosphoadenosine phosphosulfate reductase [EC:1.8.4.8 1.8.4.10]
K02821	0.371849	3.03045e-12	0.400202	2.46e-14	PTS system, ascorbate-specific IIA component [EC:2.7.1.194]
K03236	0.431994	3.78697e-12	0.43622	5.24e-13	translation initiation factor 1A
K00574	0.419524	7.29078e-12	0.344981	3.38e-09	cyclopropane-fatty-acyl-phospholipid synthase [EC:2.1.1.79]
K04021	0.340073	1.16106e-11	0.303633	2.82e-10	aldehyde dehydrogenase
K04031	0.343658	1.50255e-11	0.357634	6.15e-13	ethanolamine utilization protein EutS
K04029	0.349809	2.0586e-11	0.361856	1.09e-12	ethanolamine utilization protein EutP
K04028	0.310206	3.9409e-11	0.285717	2.77e-10	ethanolamine utilization protein EutN
K10440	0.262748	1.05303e-10	0.242077	5.88e-10	ribose transport system permease protein
K03704	0.231777	1.09324e-10	0.223375	1.25e-10	cold shock protein (beta-ribbon, CspA family)
K02796	0.312272	1.16492e-10	0.318724	1.2e-11	PTS system, mannose-specific IID component
K02444	0.34766	1.39557e-10	0.326658	4.56e-10	DeoR family transcriptional regulator, glycerol-3-phosphate regulon repressor
K03710	0.18738	1.39557e-10	0.165448	3.82e-09	GntR family transcriptional regulator
K13922	0.308528	1.49779e-10	0.265358	9.51e-09	propionaldehyde dehydrogenase [EC:1.2.1.87]
K03797	-0.14209	1.65863e-10	-0.14048	8.5e-11	carboxyl-terminal processing protease [EC:3.4.21.102]
K02794	0.299567	1.7637e-10	0.329598	8.92e-13	PTS system, mannose-specific IIB component [EC:2.7.1.191]
K02822	0.46528	3.91267e-10	0.514259	1.6e-12	PTS system, ascorbate-specific IIB component [EC:2.7.1.194]
K09936	0.227804	3.91267e-10	0.176326	4.18e-07	bacterial/archaeal transporter family-2 protein
K16923	0.286163	4.18148e-10	0.321558	8.92e-13	energy-coupling factor transport system substrate-specific component
K02793	0.307828	5.24391e-10	0.369485	7.09e-14	PTS system, mannose-specific IIA component [EC:2.7.1.191]
K04027	0.300387	5.24391e-10	0.269632	7.64e-09	ethanolamine utilization protein EutM
K02054	0.286606	5.24391e-10	0.187606	2.38e-05	putative spermidine/putrescine transport system permease protein
K06145	0.284549	5.38401e-10	0.22407	3.7e-07	LacI family transcriptional regulator, gluconate utilization system Gnt-I transcriptional repressor
K00005	0.23014	5.41126e-10	0.213539	2.96e-09	glycerol dehydrogenase [EC:1.1.1.6]
K13533	0.272125	5.41126e-10	0.231871	3.97e-08	two-component system, sporulation sensor kinase E [EC:2.7.13.3]
K02795	0.309155	6.57923e-10	0.326325	2.91e-11	PTS system, mannose-specific IIC component
K03486	0.385502	7.42899e-10	0.378813	5.36e-10	GntR family transcriptional regulator, trehalose operon transcriptional repressor
K10561	0.399708	8.4989e-10	0.362771	8.84e-09	rhamnose transport system permease protein
K11189	0.158634	1.00115e-09	0.1235	7.79e-07	phosphocarrier protein
K02598	0.195786	1.08568e-09	0.136489	1.05e-05	nitrite transporter
K02798	0.337554	1.1134e-09	0.294716	3.67e-08	PTS system, mannitol-specific IIA component [EC:2.7.1.197]
K01626	0.182742	1.1134e-09	0.145359	5.07e-07	3-deoxy-7-phosphoheptulonate synthase [EC:2.5.1.54]
K00846	0.358642	1.63038e-09	0.380309	6.93e-11	ketohexokinase [EC:2.7.1.3]
K07112	0.274077	1.67582e-09	0.250537	1.25e-08	uncharacterized protein
K10439	0.192327	1.74973e-09	0.185303	2.6e-09	ribose transport system substrate-binding protein
K00791	-0.06914	1.99749e-09	-0.07268	1.29e-10	tRNA dimethylallyltransferase [EC:2.5.1.75]
K08302	0.234278	1.99749e-09	0.192153	3.59e-07	tagatose 1,6-diphosphate aldolase GatY/KbaY [EC:4.1.2.40]
K00175	-0.3036	2.24867e-09	-0.2305	2.58e-06	2-oxoglutarate/2-oxoacid ferredoxin oxidoreductase subunit beta [EC:1.2.7.3 1.2.7.11]
K07709	0.253918	2.35357e-09	0.236258	9.99e-09	two-component system, NtrC family, sensor histidine kinase HydH [EC:2.7.13.3]
K02809	0.230745	2.88667e-09	0.19457	2.32e-07	PTS system, sucrose-specific IIB component [EC:2.7.1.211]
K02810	0.230745	2.88667e-09	0.19457	2.32e-07	PTS system, sucrose-specific IIC component
K00537	0.142974	3.21553e-09	0.112191	1.51e-06	arsenate reductase [EC:1.20.4.1]
K02783	0.470822	3.99974e-09	0.497042	2.38e-10	PTS system, glucitol/sorbitol-specific IIC component
K01751	0.287391	4.46942e-09	0.248954	1.52e-07	diaminopropionate ammonia-lyase [EC:4.3.1.15]
K15984	0.417771	4.76798e-09	0.314623	5.1e-06	16S rRNA (guanine1516-N2)-methyltransferase [EC:2.1.1.242]
K00008	0.149237	7.54588e-09	0.161591	1.68e-10	L-iditol 2-dehydrogenase [EC:1.1.1.14]
K10678	0.191403	7.54588e-09	0.16279	3.61e-07	nitroreductase [EC:1.-.-.-]
K02774	0.457714	7.93538e-09	0.464424	2.07e-09	PTS system, galactitol-specific IIB component [EC:2.7.1.200]
K07710	0.247904	7.93538e-09	0.213754	2.66e-07	two-component system, NtrC family, sensor histidine kinase AtoS [EC:2.7.13.3]
K01239	0.274958	7.93538e-09	0.210274	5.07e-06	purine nucleosidase [EC:3.2.2.1]
K13281	0.838092	1.10817e-08	1.0979	7.09e-14	UV DNA damage endonuclease [EC:3.-.-.-]
K03338	0.355436	1.19149e-08	0.353559	5.54e-09	5-dehydro-2-deoxygluconokinase [EC:2.7.1.92]
K03484	0.209601	1.19149e-08	0.186497	1.58e-07	LacI family transcriptional regulator, sucrose operon repressor
K07568	-0.08243	1.22569e-08	-0.0846	2.17e-09	S-adenosylmethionine:tRNA ribosyltransferase-isomerase [EC:2.4.99.17]
K11203	0.486865	1.2407e-08	0.37251	6.64e-06	PTS system, fructose-specific IIC-like component
K01512	0.21671	1.35867e-08	0.180919	9.18e-07	acylphosphatase [EC:3.6.1.7]
K03475	0.413517	1.49778e-08	0.468771	6.93e-11	PTS system, ascorbate-specific IIC component
K15024	0.291775	1.49778e-08	0.287156	9.51e-09	putative phosphotransacetylase [EC:2.3.1.8]
K13890	0.34266	1.6148e-08	0.242037	3.82e-05	glutathione transport system permease protein
K02019	0.189027	1.6148e-08	0.129702	6.39e-05	molybdate transport system regulatory protein
K00187	-0.32135	2.02495e-08	-0.26423	1.83e-06	2-oxoisovalerate ferredoxin oxidoreductase, beta subunit [EC:1.2.7.7]
K02782	0.469538	2.11893e-08	0.511661	4.67e-10	PTS system, glucitol/sorbitol-specific IIB component [EC:2.7.1.198]
K10441	0.19592	2.11893e-08	0.185966	4.13e-08	ribose transport system ATP-binding protein [EC:3.6.3.17]
K13924	0.256171	2.11893e-08	0.237376	8.59e-08	two-component system, chemotaxis family, CheB/CheR fusion protein [EC:2.1.1.80 3.1.1.61]
K03608	0.237675	2.11893e-08	0.203668	7.14e-07	cell division topological specificity factor
K10914	0.37721	2.11893e-08	0.319959	9.02e-07	CRP/FNR family transcriptional regulator, cyclic AMP receptor protein
K01809	-0.12896	2.11893e-08	-0.0827	0.000228	mannose-6-phosphate isomerase [EC:5.3.1.8]
K00174	-0.28726	2.54588e-08	-0.2235	7.7e-06	2-oxoglutarate/2-oxoacid ferredoxin oxidoreductase subunit alpha [EC:1.2.7.3 1.2.7.11]
K10541	0.194399	2.59654e-08	0.191348	1.66e-08	methyl-galactoside transport system permease protein
K03892	0.121194	2.62672e-08	0.106244	4.84e-07	ArsR family transcriptional regulator, arsenate/arsenite/antimonite-responsive transcriptional repressor
K03492	0.459186	2.76626e-08	0.464447	8.17e-09	GntR family transcriptional regulator
K02769	0.185037	2.76626e-08	0.18494	1.13e-08	PTS system, fructose-specific IIB component [EC:2.7.1.202]
K19509	0.277544	2.81254e-08	0.2406	6.88e-07	PTS system, fructoselysine/glucoselysine-specific IID component
K02768	0.163335	2.93224e-08	0.138582	1.2e-06	PTS system, fructose-specific IIA component [EC:2.7.1.202]
K03488	0.220022	2.97308e-08	0.22993	3.27e-09	beta-glucoside operon transcriptional antiterminator
K02529	0.115232	2.97308e-08	0.085539	2.36e-05	LacI family transcriptional regulator
K02020	0.194949	2.97308e-08	0.135159	7.95e-05	molybdate transport system substrate-binding protein
K09797	-0.38453	2.97308e-08	-0.25139	0.00021	uncharacterized protein
K01067	-0.2387	2.98944e-08	-0.23814	1.38e-08	acetyl-CoA hydrolase [EC:3.1.2.1]
K02781	0.481331	3.01007e-08	0.562521	6.2e-11	PTS system, glucitol/sorbitol-specific IIA component [EC:2.7.1.198]
K12700	0.528339	3.01007e-08	0.368567	7.35e-05	non-specific riboncleoside hydrolase [EC:3.2.-.-]
K00060	0.18403	3.16822e-08	0.167011	2.49e-07	threonine 3-dehydrogenase [EC:1.1.1.103]
K05847	0.34559	3.22844e-08	0.35013	9.52e-09	osmoprotectant transport system ATP-binding protein
K04024	0.332802	3.24365e-08	0.346026	4.43e-09	ethanolamine utilization protein EutJ
K10559	0.358498	3.41547e-08	0.31757	5.06e-07	rhamnose transport system substrate-binding protein
K11202	0.59509	3.51177e-08	0.598492	1.34e-08	PTS system, fructose-specific IIB-like component [EC:2.7.1.-]
K02770	0.179552	3.51177e-08	0.157534	6.62e-07	PTS system, fructose-specific IIC component
K10543	0.31238	4.51198e-08	0.307135	3.27e-08	D-xylose transport system substrate-binding protein
K00876	-0.08143	4.78247e-08	-0.08194	1.72e-08	uridine kinase [EC:2.7.1.48]
K02755	0.201156	4.78247e-08	0.183365	3.18e-07	PTS system, beta-glucoside-specific IIA component [EC:2.7.1.-]
K08317	0.222932	5.39783e-08	0.188001	2.39e-06	uncharacterized oxidoreductase [EC:1.1.-.-]
K15598	0.261095	5.60799e-08	0.232481	6.54e-07	putative hydroxymethylpyrimidine transport system substrate-binding protein
K02757	0.199993	6.72839e-08	0.174787	1.17e-06	PTS system, beta-glucoside-specific IIC component
K03074	-0.17709	6.82254e-08	-0.18523	7.66e-09	preprotein translocase subunit SecF
K02756	0.199243	6.82254e-08	0.173953	1.23e-06	PTS system, beta-glucoside-specific IIB component [EC:2.7.1.-]
K02763	0.197061	6.98174e-08	0.142602	6.19e-05	PTS system, D-glucosamine-specific IIA component [EC:2.7.1.-]
K01270	-0.08398	7.01539e-08	-0.0651	1.78e-05	dipeptidase D [EC:3.4.13.-]
K05299	0.336168	7.25757e-08	0.277569	4.91e-06	formate dehydrogenase (NADP+) alpha subunit [EC:1.17.1.10]
K01788	0.19952	7.73247e-08	0.171686	1.97e-06	N-acylglucosamine-6-phosphate 2-epimerase [EC:5.1.3.9]
K03436	0.154994	8.58825e-08	0.159876	1.47e-08	DeoR family transcriptional regulator, fructose operon transcriptional repressor
K02439	0.279566	8.58825e-08	0.213317	2.77e-05	thiosulfate sulfurtransferase [EC:2.8.1.1]
K07160	0.226701	8.92605e-08	0.119396	0.00436	UPF0271 protein
K00882	0.168985	9.07124e-08	0.125823	4.39e-05	1-phosphofructokinase [EC:2.7.1.56]
K05813	0.263386	1.09005e-07	0.210334	1.29e-05	sn-glycerol 3-phosphate transport system substrate-binding protein
K01430	0.31205	1.1042e-07	0.295992	2.32e-07	urease subunit gamma [EC:3.5.1.5]
K02773	0.398665	1.10962e-07	0.424239	7.66e-09	PTS system, galactitol-specific IIA component [EC:2.7.1.200]
K07024	0.097357	1.10962e-07	0.087547	9.02e-07	sucrose-6-phosphatase&#160; [EC:3.1.3.24]
K00880	0.446464	1.13582e-07	0.377351	4.07e-06	L-xylulokinase [EC:2.7.1.53]
K00169	-0.27127	1.17226e-07	-0.18931	0.000157	pyruvate ferredoxin oxidoreductase alpha subunit [EC:1.2.7.1]
K08675	-0.33519	1.18198e-07	-0.26947	1.23e-05	ATP-dependent Lon protease [EC:3.4.21.53]
K07483	0.221101	1.18198e-07	0.164309	5.35e-05	transposase
K02919	0.300506	1.27894e-07	0.299813	6.34e-08	large subunit ribosomal protein L36
K02034	0.14611	1.30192e-07	0.088069	0.001253	peptide/nickel transport system permease protein
K02192	0.754764	1.35046e-07	0.787114	1.72e-08	bacterioferritin-associated ferredoxin
K05799	0.178636	1.36683e-07	0.14133	1.9e-05	GntR family transcriptional regulator, transcriptional repressor for pyruvate dehydrogenase complex
K06351	0.244936	1.38696e-07	0.190204	2.77e-05	inhibitor of KinA
K14048	0.297031	1.50116e-07	0.301964	4.21e-08	urease subunit gamma/beta [EC:3.5.1.5]
K19508	0.303955	1.72071e-07	0.28477	4.84e-07	PTS system, fructoselysine/glucoselysine-specific IIC component
K11216	0.380629	1.86496e-07	0.321243	6.16e-06	autoinducer-2 kinase [EC:2.7.1.189]
K01429	0.306476	2.34901e-07	0.323471	2.03e-08	urease subunit beta [EC:3.5.1.5]
K07726	0.149132	2.39131e-07	0.195756	7.76e-12	putative transcriptional regulator
K03491	0.27527	2.4626e-07	0.387829	3.89e-13	lichenan operon transcriptional antiterminator
K05815	0.223572	2.46435e-07	0.121425	0.004521	sn-glycerol 3-phosphate transport system permease protein
K10806	0.199454	2.47666e-07	0.18578	7.56e-07	acyl-CoA thioesterase YciA [EC:3.1.2.-]
K03082	0.334377	2.60288e-07	0.284686	6.55e-06
K03154	0.152171	2.60288e-07	0.107995	0.000186	sulfur carrier protein
K00648	-0.09537	2.83263e-07	-0.06681	0.000236	3-oxoacyl-[acyl-carrier-protein] synthase III [EC:2.3.1.180]
K02302	0.180468	2.84766e-07	0.128227	0.000192	uroporphyrin-III C-methyltransferase / precorrin-2 dehydrogenase / sirohydrochlorin ferrochelatase [EC:2.1.1.107 1.3.1.76 4.99.1.4]
K03079	0.389121	2.86081e-07	0.412998	2.22e-08	L-ribulose-5-phosphate 3-epimerase [EC:5.1.3.22]
K00016	0.172667	2.86081e-07	0.167582	3.13e-07	L-lactate dehydrogenase [EC:1.1.1.27]
K01995	0.157802	2.86081e-07	0.130312	1.33e-05	branched-chain amino acid transport system ATP-binding protein
K01966	-0.26226	2.86081e-07	-0.21209	2.07e-05	propionyl-CoA carboxylase beta chain [EC:6.4.1.3 2.1.3.15]
K00065	0.262383	2.90146e-07	0.25185	4.24e-07	2-dehydro-3-deoxy-D-gluconate 5-dehydrogenase [EC:1.1.1.127]
K00186	-0.28746	2.96349e-07	-0.21405	9.37e-05	2-oxoisovalerate ferredoxin oxidoreductase, alpha subunit [EC:1.2.7.7]
K01218	-0.24883	2.99836e-07	-0.20557	1.4e-05	mannan endo-1,4-beta-mannosidase [EC:3.2.1.78]
K13542	0.181233	2.99836e-07	0.120112	0.000554	uroporphyrinogen III methyltransferase / synthase [EC:2.1.1.107 4.2.1.75]
K01929	-0.06448	3.02145e-07	-0.0692	1.76e-08	UDP-N-acetylmuramoyl-tripeptide--D-alanyl-D-alanine ligase [EC:6.3.2.10]
K01073	0.196062	3.02145e-07	0.175018	2.66e-06	acyl-CoA hydrolase [EC:3.1.2.20]
K10547	0.273513	3.08037e-07	0.248508	1.8e-06	putative multiple sugar transport system permease protein
K03555	-0.07618	3.14213e-07	-0.06411	1.01e-05	DNA mismatch repair protein MutS
K02303	0.178971	3.36107e-07	0.120654	0.000462	uroporphyrin-III C-methyltransferase [EC:2.1.1.107]
K07114	-0.17272	3.36426e-07	-0.19686	3.22e-09	Ca-activated chloride channel homolog
K04085	0.165871	3.36592e-07	0.108438	0.000709	tRNA 2-thiouridine synthesizing protein A [EC:2.8.1.-]
K04072	0.168851	3.44544e-07	0.138137	1.94e-05	acetaldehyde dehydrogenase / alcohol dehydrogenase [EC:1.2.1.10 1.1.1.1]
K05814	0.215364	3.48899e-07	0.173504	2.67e-05	sn-glycerol 3-phosphate transport system permease protein
K00123	0.294782	3.48899e-07	0.204066	0.000324	formate dehydrogenase major subunit [EC:1.17.1.9]
K13921	0.255134	3.60888e-07	0.282558	8.84e-09	1-propanol dehydrogenase
K11183	0.149205	3.76825e-07	0.115823	5.32e-05	phosphocarrier protein FPr
K02031	0.139559	3.97577e-07	0.080702	0.003059	peptide/nickel transport system ATP-binding protein
K10545	0.326455	3.98455e-07	0.293191	2.98e-06	D-xylose transport system ATP-binding protein [EC:3.6.3.17]
K01996	0.155604	4.54863e-07	0.119028	7.94e-05	branched-chain amino acid transport system ATP-binding protein
K19223	-0.23495	4.54863e-07	-0.14573	0.001542	peptidoglycan DL-endopeptidase LytF [EC:3.4.-.-]
K01223	0.221165	4.7119e-07	0.237421	2.95e-08	6-phospho-beta-glucosidase [EC:3.2.1.86]
K02808	0.191863	4.7119e-07	0.166421	7.4e-06	PTS system, sucrose-specific IIA component [EC:2.7.1.211]
K00854	0.118628	4.96634e-07	0.083794	0.000293	xylulokinase [EC:2.7.1.17]
K10708	0.237304	4.97676e-07	0.186407	5.19e-05	fructoselysine 6-phosphate deglycase [EC:3.5.-.-]
K08693	0.224535	5.19574e-07	0.212519	1.07e-06	2',3'-cyclic-nucleotide 2'-phosphodiesterase / 3'-nucleotidase / 5'-nucleotidase [EC:3.1.4.16 3.1.3.6 3.1.3.5]
K08314	0.366246	5.27983e-07	0.408877	1.03e-08	fructose-6-phosphate aldolase 2 [EC:4.1.2.-]
K03571	0.134502	5.5896e-07	0.120101	4.57e-06	rod shape-determining protein MreD
K02546	0.760076	5.62225e-07	0.939717	3.72e-10	BlaI family transcriptional regulator, methicillin resistance regulatory protein
K03635	0.16253	5.69653e-07	0.097939	0.002325	molybdopterin synthase catalytic subunit [EC:2.8.1.12]
K02761	0.271996	5.72654e-07	0.309314	6.89e-09	PTS system, cellobiose-specific IIC component
K13920	0.413211	5.91954e-07	0.472471	5.94e-09	propanediol dehydratase small subunit [EC:4.2.1.28]
K16021	-0.1809	6.0008e-07	-0.20329	9.94e-09	5-deoxy-5-amino-3-dehydroquinate dehydratase
K01428	0.300079	6.39852e-07	0.269096	4.7e-06	urease subunit alpha [EC:3.5.1.5]
K00392	0.281603	6.51178e-07	0.245135	8.94e-06	sulfite reductase (ferredoxin) [EC:1.8.7.1]
K08322	0.195174	6.53749e-07	0.159273	3.21e-05	L-gulonate 5-dehydrogenase [EC:1.1.1.380]
K01711	-0.18359	7.01142e-07	-0.18307	3.93e-07	GDPmannose 4,6-dehydratase [EC:4.2.1.47]
K19158	-0.37649	7.01142e-07	-0.14389	0.059099	toxin YoeB [EC:3.1.-.-]
K09976	0.645823	7.44558e-07	0.985706	7.09e-14	uncharacterized protein
K02033	0.136771	7.54614e-07	0.0839	0.002175	peptide/nickel transport system permease protein
K00004	0.243025	7.66271e-07	0.271778	1.53e-08	(R,R)-butanediol dehydrogenase / meso-butanediol dehydrogenase / diacetyl reductase [EC:1.1.1.4 1.1.1.- 1.1.1.303]
K06121	0.399039	7.66271e-07	0.436972	2.94e-08	glycerol dehydratase medium subunit [EC:4.2.1.30]
K13919	0.399039	7.66271e-07	0.436972	2.94e-08	propanediol dehydratase medium subunit [EC:4.2.1.28]
K03924	-0.08903	8.08376e-07	-0.12759	1.42e-12	MoxR-like ATPase [EC:3.6.3.-]
K01739	0.175304	8.08376e-07	0.135963	9.28e-05	cystathionine gamma-synthase [EC:2.5.1.48]
K13954	0.197168	8.2035e-07	0.120964	0.002255	alcohol dehydrogenase [EC:1.1.1.1]
K01066	0.161149	8.2035e-07	0.097164	0.002681	acetyl esterase [EC:3.1.1.-]
K02530	0.356081	8.6657e-07	0.47146	5.67e-11	DeoR family transcriptional regulator, lactose phosphotransferase system repressor
K00457	-0.13512	8.76144e-07	-0.17804	6.91e-11	4-hydroxyphenylpyruvate dioxygenase [EC:1.13.11.27]
K03638	0.165883	8.94133e-07	0.09774	0.003476	molybdopterin adenylyltransferase [EC:2.7.7.75]
K02035	0.145684	9.85416e-07	0.099817	0.000665	peptide/nickel transport system substrate-binding protein
K01698	0.177032	1.0139e-06	0.110405	0.00207	porphobilinogen synthase [EC:4.2.1.24]
K00616	0.110591	1.03077e-06	0.081266	0.000253	transaldolase [EC:2.2.1.2]
K02379	0.236583	1.04485e-06	0.150764	0.001663	FdhD protein
K00891	0.072191	1.13573e-06	0.046428	0.001542	shikimate kinase [EC:2.7.1.71]
K14761	0.135065	1.18527e-06	0.156137	9.51e-09	ribosome-associated protein
K02799	0.279361	1.22027e-06	0.204411	0.000294	PTS system, mannitol-specific IIB component [EC:2.7.1.197]
K02800	0.279361	1.22027e-06	0.204411	0.000294	PTS system, mannitol-specific IIC component
K02056	0.152691	1.23869e-06	0.135539	1.02e-05	simple sugar transport system ATP-binding protein [EC:3.6.3.17]
K02032	0.13489	1.27864e-06	0.078514	0.004409	peptide/nickel transport system ATP-binding protein
K02536	-0.21288	1.31484e-06	-0.23637	3.69e-08	UDP-3-O-[3-hydroxymyristoyl] glucosamine N-acyltransferase [EC:2.3.1.191]
K03187	0.276617	1.37254e-06	0.249571	7.85e-06	urease accessory protein
K03283	0.665452	1.38253e-06	0.645634	1.53e-06	heat shock 70kDa protein 1/2/6/8
K03315	-0.15369	1.38253e-06	-0.09272	0.003267	Na+:H+ antiporter, NhaC family
K08313	0.398686	1.4114e-06	0.455001	1.73e-08	fructose-6-phosphate aldolase 1 [EC:4.1.2.-]
K01539	0.714958	1.50554e-06	0.897921	8.79e-10	sodium/potassium-transporting ATPase subunit alpha [EC:3.6.3.9]
K16169	0.666987	1.51454e-06	0.879375	1.47e-10	xanthine permease
K18118	-0.22127	1.52122e-06	-0.23404	1.91e-07	succinyl-CoA:acetate CoA-transferase [EC:2.8.3.18]
K03075	0.069669	1.58542e-06	0.092714	1.15e-10	preprotein translocase subunit SecG
K01787	-0.2405	1.59442e-06	-0.15422	0.001879	N-acylglucosamine 2-epimerase [EC:5.1.3.8]
K02538	0.37299	1.62115e-06	0.535727	4.65e-12	activator of the mannose operon, transcriptional antiterminator
K02066	-0.22025	1.62115e-06	-0.24582	4.16e-08	phospholipid/cholesterol/gamma-HCH transport system permease protein
K16201	0.230372	1.62115e-06	0.208974	8.19e-06	dipeptide transport system permease protein
K02802	0.194436	1.62115e-06	0.094762	0.018591	PTS system, N-acetylglucosamine-specific IIA component [EC:2.7.1.193]
K07037	-0.25201	1.64911e-06	-0.23594	4.25e-06	uncharacterized protein
K01186	-0.25379	1.68632e-06	-0.11043	0.037426	sialidase-1 [EC:3.2.1.18]
K15520	0.425988	1.74125e-06	0.507727	6.47e-09	mycothiol synthase [EC:2.3.1.189]
K12527	0.226756	1.80642e-06	0.164746	0.000417	putative selenate reductase [EC:1.97.1.9]
K03060	0.125734	1.92318e-06	0.117227	5.32e-06	DNA-directed RNA polymerase subunit omega [EC:2.7.7.6]
K01848	-0.21601	2.03631e-06	-0.2007	6.01e-06	methylmalonyl-CoA mutase, N-terminal domain [EC:5.4.99.2]
K00177	-0.22735	2.07827e-06	-0.16132	0.000629	2-oxoglutarate ferredoxin oxidoreductase subunit gamma [EC:1.2.7.3]
K02173	0.438494	2.10285e-06	0.485658	7.34e-08	putative kinase
K00094	0.236808	2.13087e-06	0.191533	8.9e-05	galactitol-1-phosphate 5-dehydrogenase [EC:1.1.1.251]
K00863	0.298159	2.18284e-06	0.356767	7.54e-09	triose/dihydroxyacetone kinase / FAD-AMP lyase (cyclizing) [EC:2.7.1.28 2.7.1.29 4.6.1.15]
K02499	-0.09535	2.19542e-06	-0.12449	3.82e-10	tetrapyrrole methylase family protein / MazG family protein
K14445	-0.21028	2.19542e-06	-0.19439	7.21e-06	solute carrier family 13 (sodium-dependent dicarboxylate transporter), member 2/3/5
K01226	0.173387	2.20717e-06	0.17628	7.85e-07	trehalose-6-phosphate hydrolase [EC:3.2.1.93]
K01653	0.064209	2.27204e-06	0.0507	0.000139	acetolactate synthase I/III small subunit [EC:2.2.1.6]
K05341	0.229749	2.3014e-06	0.157205	0.001061	amylosucrase [EC:2.4.1.4]
K09490	0.655343	2.31876e-06	0.629333	3.26e-06	heat shock 70kDa protein 5
K06919	-0.10397	2.41194e-06	-0.10526	9.52e-07	putative DNA primase/helicase
K00242	0.377926	2.54502e-06	0.285733	0.000288	succinate dehydrogenase / fumarate reductase, membrane anchor subunit
K16509	0.605167	2.55963e-06	0.901831	2.03e-12	regulatory protein spx
K05351	0.249132	2.55963e-06	0.229586	8.86e-06	D-xylulose reductase [EC:1.1.1.9]
K13532	0.199045	2.55963e-06	0.171611	3.29e-05	two-component system, sporulation sensor kinase D [EC:2.7.13.3]
K09922	-0.31545	2.55963e-06	-0.26536	5.08e-05	uncharacterized protein
K01754	0.096225	2.56106e-06	0.048961	0.015893	threonine dehydratase [EC:4.3.1.19]
K01652	0.079064	2.5662e-06	0.047719	0.004172	acetolactate synthase I/II/III large subunit [EC:2.2.1.6]
K13638	0.334234	2.57542e-06	0.416403	2.66e-09	MerR family transcriptional regulator, Zn(II)-responsive regulator of zntA
K00262	-0.04455	2.57542e-06	-0.0474	3.05e-07	glutamate dehydrogenase (NADP+) [EC:1.4.1.4]
K02466	0.429412	2.66118e-06	0.461575	2.4e-07	glucitol operon activator protein
K02438	0.193674	2.69786e-06	0.125968	0.00207	glycogen debranching enzyme [EC:3.2.1.196]
K13421	-0.12176	2.72575e-06	-0.09169	0.000324	uridine monophosphate synthetase [EC:2.4.2.10 4.1.1.23]
K00926	0.153277	2.73852e-06	0.117777	0.000244	carbamate kinase [EC:2.7.2.2]
K02764	0.173408	2.73852e-06	0.12055	0.000974	PTS system, D-glucosamine-specific IIB component [EC:2.7.1.-]
K02765	0.173408	2.73852e-06	0.12055	0.000974	PTS system, D-glucosamine-specific IIC component
K03613	-0.08236	2.75284e-06	-0.11869	1.13e-11	electron transport complex protein RnfE
K02777	0.178006	2.75284e-06	0.139923	0.000175	PTS system, sugar-specific IIA component [EC:2.7.1.-]
K01897	-0.10097	2.87888e-06	-0.12433	4.62e-09	long-chain acyl-CoA synthetase [EC:6.2.1.3]
K10819	0.170734	2.9782e-06	0.178472	5.66e-07	histidine kinase [EC:2.7.13.3]
K04765	-0.09439	3.06935e-06	-0.12548	3.61e-10	nucleoside triphosphate diphosphatase [EC:3.6.1.9]
K02526	0.292486	3.07492e-06	0.24908	4.8e-05	2-keto-3-deoxygluconate permease
K06122	0.395166	3.12849e-06	0.466922	1.76e-08	glycerol dehydratase small subunit [EC:4.2.1.30]
K01222	0.256461	3.15662e-06	0.151766	0.005347	6-phospho-beta-glucosidase [EC:3.2.1.86]
K12257	-0.06639	3.1633e-06	-0.0793	1.34e-08	SecD/SecF fusion protein
K00957	0.183509	3.17476e-06	0.18713	1.12e-06	sulfate adenylyltransferase subunit 2 [EC:2.7.7.4]
K10118	0.18424	3.32859e-06	0.184373	1.87e-06	raffinose/stachyose/melibiose transport system permease protein
K04023	0.240198	3.33031e-06	0.155807	0.002353	ethanolamine transporter
K06940	0.147964	3.3316e-06	0.168446	6.29e-08	uncharacterized protein
K10012	0.216228	3.3316e-06	0.198735	1.23e-05	undecaprenyl-phosphate 4-deoxy-4-formamido-L-arabinose transferase [EC:2.4.2.53]
K00652	-0.18523	3.38033e-06	-0.171	1.14e-05	8-amino-7-oxononanoate synthase [EC:2.3.1.47]
K16881	-0.30276	3.38808e-06	-0.23342	0.000269	mannose-1-phosphate guanylyltransferase / phosphomannomutase [EC:2.7.7.13 5.4.2.8]
K02017	0.150763	3.45851e-06	0.081312	0.011695	molybdate transport system ATP-binding protein [EC:3.6.3.29]
K11198	0.463873	3.47216e-06	0.513865	1.52e-07	PTS system, 2-O-A-mannosyl-D-glycerate-specific IIA component [EC:2.7.1.195]
K11199	0.463873	3.47216e-06	0.513865	1.52e-07	PTS system, 2-O-A-mannosyl-D-glycerate-specific IIB component [EC:2.7.1.195]
K11200	0.463873	3.47216e-06	0.513865	1.52e-07	PTS system, 2-O-A-mannosyl-D-glycerate-specific IIC component
K03191	0.347997	3.50089e-06	0.371857	3.98e-07	acid-activated urea channel
K15583	0.130939	3.68924e-06	0.09062	0.001216	oligopeptide transport system ATP-binding protein
K02818	0.296981	3.71321e-06	0.301577	1.51e-06	PTS system, trehalose-specific IIB component [EC:2.7.1.201]
K02819	0.296981	3.71321e-06	0.301577	1.51e-06	PTS system, trehalose-specific IIC component
K06726	0.296968	3.75255e-06	0.345382	3.88e-08	D-ribose pyranase [EC:5.4.99.62]
K11194	0.317483	3.80974e-06	0.347854	2.32e-07	PTS system, fructose-specific IIA component [EC:2.7.1.202]
K01193	0.128729	3.80974e-06	0.128084	2.54e-06	beta-fructofuranosidase [EC:3.2.1.26]
K09740	-0.73883	3.81988e-06	-0.50424	0.001468	uncharacterized protein
K10544	0.316961	3.98261e-06	0.249681	0.000223	D-xylose transport system permease protein
K03457	0.181473	4.07797e-06	0.16644	1.58e-05	nucleobase:cation symporter-1, NCS1 family
K16370	0.145876	4.16182e-06	0.097	0.002046	6-phosphofructokinase 2 [EC:2.7.1.11]
K10823	0.126937	4.23697e-06	0.07966	0.003635	oligopeptide transport system ATP-binding protein
K02654	0.140176	4.28383e-06	0.100621	0.000844	leader peptidase (prepilin peptidase) / N-methyltransferase [EC:3.4.23.43 2.1.1.-]
K00971	-0.1816	4.46486e-06	-0.15191	9.17e-05	mannose-1-phosphate guanylyltransferase [EC:2.7.7.13]
K16011	-0.1816	4.46486e-06	-0.15191	9.17e-05	mannose-1-phosphate guanylyltransferase / mannose-6-phosphate isomerase [EC:2.7.7.13 5.3.1.8]
K01960	-0.15076	4.59115e-06	-0.16559	2.7e-07	pyruvate carboxylase subunit B [EC:6.4.1.1]
K10562	0.314538	4.59115e-06	0.224777	0.000933	rhamnose transport system ATP-binding protein [EC:3.6.3.17]
K04772	0.210579	4.59115e-06	0.142045	0.00185	serine protease DegQ [EC:3.4.21.-]
K03458	0.113809	4.59115e-06	0.059929	0.015239	nucleobase:cation symporter-2, NCS2 family
K02230	-0.26611	4.85963e-06	-0.2249	8.13e-05	cobaltochelatase CobN [EC:6.6.1.2]
K03637	0.14927	4.96039e-06	0.082073	0.011472	cyclic pyranopterin monophosphate synthase [EC:4.6.1.17]
K04069	0.0694	4.97253e-06	0.063905	1.74e-05	pyruvate formate lyase activating enzyme [EC:1.97.1.4]
K02535	-0.20346	5.03341e-06	-0.23353	8.66e-08	UDP-3-O-[3-hydroxymyristoyl] N-acetylglucosamine deacetylase [EC:3.5.1.108]
K01190	-0.10708	5.03341e-06	-0.11344	7.5e-07	beta-galactosidase [EC:3.2.1.23]
K00248	-0.09345	5.13528e-06	-0.12086	2.35e-09	butyryl-CoA dehydrogenase [EC:1.3.8.1]
K02760	0.258577	5.13528e-06	0.291466	1.54e-07	PTS system, cellobiose-specific IIB component [EC:2.7.1.196 2.7.1.205]
K08196	0.512249	5.13528e-06	0.451923	3.99e-05	MFS transporter, AAHS family, cis,cis-muconate transporter
K03561	-0.20546	5.15304e-06	-0.21453	1.11e-06	biopolymer transport protein ExbB
K00366	0.25884	5.32553e-06	0.207881	0.000204	ferredoxin-nitrite reductase [EC:1.7.7.1]
K00606	-0.10143	5.73777e-06	-0.12725	7.24e-09	3-methyl-2-oxobutanoate hydroxymethyltransferase [EC:2.1.2.11]
K07038	0.273102	5.84282e-06	0.19891	0.00084	inner membrane protein
K09793	-0.40302	5.88858e-06	-0.26747	0.002442	uncharacterized protein
K16211	-0.2915	6.00493e-06	-0.22025	0.000528	maltose/moltooligosaccharide transporter
K07772	0.206091	6.05326e-06	0.144125	0.001411	two-component system, OmpR family, torCAD operon response regulator TorR
K02492	0.153809	6.14659e-06	0.095173	0.004818	glutamyl-tRNA reductase [EC:1.2.1.70]
K00288	-0.25808	6.36325e-06	-0.26588	1.93e-06	methylenetetrahydrofolate dehydrogenase (NADP+) / methenyltetrahydrofolate cyclohydrolase / formyltetrahydrofolate synthetase [EC:1.5.1.5 3.5.4.9 6.3.4.3]
K02803	0.18971	6.6339e-06	0.096615	0.021318	PTS system, N-acetylglucosamine-specific IIB component [EC:2.7.1.193]
K03188	0.271138	6.80296e-06	0.246656	2.87e-05	urease accessory protein
K03566	0.558183	6.90743e-06	0.379564	0.002058	LysR family transcriptional regulator, glycine cleavage system transcriptional activator
K02744	0.234586	6.91945e-06	0.164953	0.001418	PTS system, N-acetylgalactosamine-specific IIA component [EC:2.7.1.-]
K09969	0.301071	6.96584e-06	0.3263	6.14e-07	general L-amino acid transport system substrate-binding protein
K00067	-0.10575	7.01432e-06	-0.07257	0.001886	dTDP-4-dehydrorhamnose reductase [EC:1.1.1.133]
K00176	-0.23104	7.14618e-06	-0.14724	0.003933	2-oxoglutarate ferredoxin oxidoreductase subunit delta [EC:1.2.7.3]
K02804	0.189004	7.14618e-06	0.096384	0.021663	PTS system, N-acetylglucosamine-specific IIC component
K03416	-0.29403	7.16611e-06	-0.23671	0.000238	methylmalonyl-CoA carboxyltransferase 5S subunit [EC:2.1.3.1]
K00654	-0.33542	7.22008e-06	-0.30325	3.4e-05	serine palmitoyltransferase [EC:2.3.1.50]
K01207	-0.10755	7.25273e-06	-0.1117	1.86e-06	beta-N-acetylhexosaminidase [EC:3.2.1.52]
K00912	-0.20875	7.28722e-06	-0.24864	4.76e-08	tetraacyldisaccharide 4'-kinase [EC:2.7.1.130]
K04087	0.21718	7.47147e-06	0.223043	2.52e-06	membrane protease subunit HflC [EC:3.4.-.-]
K04773	-0.18338	7.47186e-06	-0.16413	4.2e-05	protease IV [EC:3.4.21.-]
K07405	-0.34412	7.57319e-06	-0.29199	0.000109	alpha-amylase [EC:3.2.1.1]
K00929	-0.24768	7.7191e-06	-0.19395	0.000373	butyrate kinase [EC:2.7.2.7]
K02778	0.167186	7.7191e-06	0.12431	0.000767	PTS system, glucose-specific IIB component [EC:2.7.1.199]
K07675	0.589067	7.94704e-06	0.659471	3.2e-07	two-component system, NarL family, sensor histidine kinase UhpB [EC:2.7.13.3]
K17743	0.27301	8.09236e-06	0.2578	1.67e-05	D-xylose reductase [EC:1.1.1.307]
K06193	0.623096	8.09447e-06	0.847071	8.72e-10	protein PhnA
K02377	-0.18398	8.39859e-06	-0.19485	1.37e-06	GDP-L-fucose synthase [EC:1.1.1.271]
K02007	0.204863	8.42068e-06	0.18193	5.31e-05	cobalt/nickel transport system permease protein
K16327	-0.31574	8.46895e-06	-0.25343	0.000281	putative LysE/RhtB family amino acid efflux pump
K03832	-0.21067	8.47232e-06	-0.18425	7.13e-05	periplasmic protein TonB
K19971	0.30441	8.52964e-06	0.379621	1.47e-08	manganese/zinc transport system substrate-binding protein
K01483	0.253834	8.52964e-06	0.285686	3.1e-07	ureidoglycolate lyase [EC:4.3.2.3]
K18924	-0.43321	8.55096e-06	-0.21797	0.025101	paired small multidrug resistance pump
K00018	-0.07033	8.60368e-06	-0.06078	8.99e-05	glycerate dehydrogenase [EC:1.1.1.29]
K15584	0.177456	9.1725e-06	0.147728	0.000173	nickel transport system substrate-binding protein
K02647	0.132841	9.23007e-06	0.133233	5.45e-06	carbohydrate diacid regulator
K03490	0.329924	9.23007e-06	0.26222	0.000343	AraC family transcriptional regulator, dual regulator of chb operon
K11611	-0.34767	9.25817e-06	-0.29159	0.000156	enoyl ACP reductase [EC:1.3.1.9]
K13497	0.143726	9.25817e-06	0.116372	0.000265	anthranilate synthase/phosphoribosyltransferase [EC:4.1.3.27 2.4.2.18]
K18941	0.67315	9.29107e-06	1.03052	1.01e-11	two-component system, OmpR family, response regulator ArlR
K03688	0.197108	9.30787e-06	0.16766	0.000126	ubiquinone biosynthesis protein
K18910	0.247341	9.60804e-06	0.265167	1.2e-06	D-psicose/D-tagatose/L-ribulose 3-epimerase [EC:5.1.3.30 5.1.3.31]
K06001	-0.19665	9.60804e-06	-0.10455	0.018135	tryptophan synthase beta chain [EC:4.2.1.20]
K00632	0.458286	9.81663e-06	0.362793	0.00038	acetyl-CoA acyltransferase [EC:2.3.1.16]
K19975	0.348122	1.04362e-05	0.46451	2.53e-09	manganese/zinc transport system substrate-binding protein
K03572	-0.04851	1.06593e-05	-0.03368	0.002072	DNA mismatch repair protein MutL
K09650	-0.33031	1.06886e-05	-0.29019	8.03e-05	rhomboid-like protein [EC:3.4.21.105]
K03752	0.211959	1.09904e-05	0.118741	0.013192	molybdenum cofactor guanylyltransferase [EC:2.7.7.77]
K03081	0.396499	1.11702e-05	0.382356	1.5e-05
K03639	0.142896	1.1282e-05	0.075245	0.020309	GTP 3',8-cyclase [EC:4.1.99.22]
K13953	0.49033	1.13918e-05	0.612126	2.14e-08	alcohol dehydrogenase, propanol-preferring [EC:1.1.1.1]
K02048	0.221705	1.14334e-05	0.129657	0.009792	sulfate transport system substrate-binding protein
K02248	0.649146	1.15517e-05	0.84228	7.27e-09	competence protein ComGF
K07406	0.207944	1.16612e-05	0.191987	3.56e-05	alpha-galactosidase [EC:3.2.1.22]
K01699	0.338512	1.2087e-05	0.429398	1.47e-08	propanediol dehydratase large subunit [EC:4.2.1.28]
K01746	-0.22677	1.24843e-05	-0.18743	0.000241	formiminotetrahydrofolate cyclodeaminase [EC:4.3.1.4]
K00343	-0.1982	1.3071e-05	-0.20253	5.19e-06	NADH-quinone oxidoreductase subunit N [EC:1.6.5.3]
K02779	0.162858	1.33226e-05	0.12456	0.000747	PTS system, glucose-specific IIC component
K04648	-0.79451	1.3803e-05	-0.64617	0.000324	dynactin 1
K10392	-0.79451	1.3803e-05	-0.64617	0.000324	kinesin family member 1
K00946	-0.21525	1.40034e-05	-0.25082	2.32e-07	thiamine-monophosphate kinase [EC:2.7.4.16]
K03654	-0.09105	1.40159e-05	-0.08579	2.88e-05	ATP-dependent DNA helicase RecQ [EC:3.6.4.12]
K01008	0.137912	1.44009e-05	0.070096	0.027456	selenide, water dikinase [EC:2.7.9.3]
K03833	0.227121	1.46065e-05	0.196253	0.000136	selenocysteine-specific elongation factor
K02759	0.21848	1.47911e-05	0.260135	1.4e-07	PTS system, cellobiose-specific IIA component [EC:2.7.1.196 2.7.1.205]
K20112	0.523382	1.49281e-05	0.709169	2.66e-09	PTS system, galactose-specific IIA component [EC:2.7.1.204]
K04026	0.272123	1.49281e-05	0.276485	6.73e-06	ethanolamine utilization protein EutL
K13490	0.633006	1.49281e-05	0.59636	3.07e-05	two-component system, chemotaxis family, sensor histidine kinase and response regulator WspE
K02474	-0.39618	1.49281e-05	-0.11354	0.240588	UDP-N-acetyl-D-galactosamine dehydrogenase [EC:1.1.1.-]
K00766	0.083889	1.51798e-05	0.066698	0.000484	anthranilate phosphoribosyltransferase [EC:2.4.2.18]
K04655	0.127879	1.55515e-05	0.053025	0.076771	hydrogenase expression/formation protein HypE
K02009	0.256255	1.56067e-05	0.324918	2.14e-08	cobalt/nickel transport protein
K15976	0.600578	1.58421e-05	1.03265	1.78e-13	putative NAD(P)H nitroreductase [EC:1.-.-.-]
K16135	0.491898	1.59269e-05	0.376688	0.000825	LysR family transcriptional regulator, transcriptional activator for dmlA
K00979	-0.15909	1.61158e-05	-0.18247	4.18e-07	3-deoxy-manno-octulosonate cytidylyltransferase (CMP-KDO synthetase) [EC:2.7.7.38]
K07662	0.20024	1.61919e-05	0.072589	0.127893	two-component system, OmpR family, response regulator CpxR
K03786	-0.11668	1.69555e-05	-0.17398	1.1e-10	3-dehydroquinate dehydratase II [EC:4.2.1.10]
K07757	0.668044	1.69555e-05	0.854959	1.82e-08	sugar-phosphatase [EC:3.1.3.23]
K02065	-0.19857	1.69555e-05	-0.21964	1.1e-06	phospholipid/cholesterol/gamma-HCH transport system ATP-binding protein
K05796	0.380249	1.69555e-05	0.285176	0.001117	electron transport protein HydN
K03189	0.225131	1.73944e-05	0.198699	0.000112	urease accessory protein
K02483	0.052812	1.73944e-05	0.016876	0.188299	two-component system, OmpR family, response regulator
K00639	-0.1595	1.75859e-05	-0.13532	0.000214	glycine C-acetyltransferase [EC:2.3.1.29]
K01847	-0.22469	1.86787e-05	-0.20931	4.54e-05	methylmalonyl-CoA mutase [EC:5.4.99.2]
K02018	0.145455	1.86787e-05	0.072642	0.032803	molybdate transport system permease protein
K02523	-0.20695	1.88463e-05	-0.21675	4.57e-06	octaprenyl-diphosphate synthase [EC:2.5.1.90]
K15311	0.664932	1.91601e-05	0.904912	3.42e-09	polyketide biosynthesis 3-hydroxy-3-methylglutaryl-CoA synthase-like enzyme PksG
K01390	0.586874	1.92491e-05	0.796071	3.83e-09	IgA-specific metalloendopeptidase [EC:3.4.24.13]
K03785	0.13098	1.95517e-05	0.109841	0.00027	3-dehydroquinate dehydratase I [EC:4.2.1.10]
K01139	-0.05006	2.0458e-05	-0.06628	8.96e-09	GTP diphosphokinase / guanosine-3',5'-bis(diphosphate) 3'-diphosphatase [EC:2.7.6.5 3.1.7.2]
K16868	0.392644	2.06466e-05	0.379238	2.66e-05	tellurite methyltransferase [EC:2.1.1.265]
K08987	0.658488	2.14615e-05	0.866001	1.16e-08	putative membrane protein
K16147	-0.19048	2.2389e-05	-0.18446	2.71e-05	starch synthase (maltosyl-transferring) [EC:2.4.99.16]
K19973	-0.25265	2.2389e-05	-0.18051	0.002234	manganese/zinc transport system ATP-binding protein [EC:3.6.3.35]
K02771	0.311209	2.30207e-05	0.341223	1.95e-06	PTS system, fructose-specific IID component
K18284	0.124826	2.3207e-05	0.054365	0.067406	adenosylhomocysteine/aminodeoxyfutalosine nucleosidase [EC:3.2.2.9 3.2.2.30]
K02745	0.238612	2.33719e-05	0.159344	0.004379	PTS system, N-acetylgalactosamine-specific IIB component [EC:2.7.1.-]
K09962	0.641217	2.36414e-05	0.861997	7.24e-09	uncharacterized protein
K02005	-0.08405	2.36414e-05	-0.09431	1.15e-06	HlyD family secretion protein
K08483	0.117063	2.41105e-05	0.06839	0.0129	phosphotransferase system, enzyme I, PtsI [EC:2.7.3.9]
K03740	0.440451	2.41107e-05	0.579957	1.35e-08	D-alanine transfer protein
K07636	-0.05768	2.42638e-05	-0.04296	0.001492	two-component system, OmpR family, phosphate regulon sensor histidine kinase PhoR [EC:2.7.13.3]
K05879	0.198701	2.47648e-05	0.269815	5.63e-09	phosphoenolpyruvate---glycerone phosphotransferase subunit DhaL [EC:2.7.1.121]
K06861	-0.1906	2.48994e-05	-0.21887	6.98e-07	lipopolysaccharide export system ATP-binding protein [EC:3.6.3.-]
K17750	-0.25282	2.55092e-05	-0.24559	2.87e-05	3-benzylmalate dehydrogenase [EC:1.1.1.-]
K07033	-0.07205	2.55501e-05	-0.08583	2.88e-07	uncharacterized protein
K16212	-0.22195	2.55501e-05	-0.22597	1.15e-05	4-O-beta-D-mannosyl-D-glucose phosphorylase [EC:2.4.1.281]
K07004	-0.52968	2.55501e-05	-0.44279	0.000343	uncharacterized protein
K13818	0.187883	2.55501e-05	0.125867	0.00446	molybdopterin-guanine dinucleotide biosynthesis protein [EC:2.7.7.77]
K00128	0.169172	2.55501e-05	0.102959	0.009815	aldehyde dehydrogenase (NAD+) [EC:1.2.1.3]
K02050	0.119685	2.55501e-05	0.053452	0.061787	NitT/TauT family transport system permease protein
K01768	-0.24783	2.56871e-05	-0.25178	1.21e-05	adenylate cyclase [EC:4.6.1.1]
K07101	-0.48607	2.63844e-05	-0.14965	0.218241	uncharacterized protein
K01624	0.07921	2.66264e-05	0.096421	1.71e-07	fructose-bisphosphate aldolase, class II [EC:4.1.2.13]
K02858	-0.19337	2.66264e-05	-0.16667	0.00023	3,4-dihydroxy 2-butanone 4-phosphate synthase [EC:4.1.99.12]
K00625	-0.05376	2.66264e-05	-0.04625	0.000236	phosphate acetyltransferase [EC:2.3.1.8]
K13668	-0.46114	2.66264e-05	-0.2258	0.040218	phosphatidyl-myo-inositol dimannoside synthase [EC:2.4.1.346]
K03647	0.448577	2.66425e-05	0.592361	1.47e-08	protein involved in ribonucleotide reduction
K18890	0.644018	2.73189e-05	0.743415	7.07e-07	ATP-binding cassette, subfamily B, multidrug efflux pump
K06142	-0.20907	2.73189e-05	-0.21352	1.17e-05	outer membrane protein
K18349	0.152679	2.73189e-05	0.127555	0.000366	two-component system, OmpR family, response regulator VanR
K17195	0.385368	2.7434e-05	0.426494	2e-06	D-allulose-6-phosphate 3-epimerase [EC:5.1.3.-]
K00677	-0.21041	2.74475e-05	-0.24461	6.06e-07	UDP-N-acetylglucosamine acyltransferase [EC:2.3.1.129]
K00261	0.121035	2.7717e-05	0.133939	2.03e-06	glutamate dehydrogenase (NAD(P)+) [EC:1.4.1.3]
K13503	0.141505	2.84983e-05	0.107351	0.001352	anthranilate synthase [EC:4.1.3.27]
K06133	0.115989	2.85159e-05	0.065702	0.01715	4'-phosphopantetheinyl transferase [EC:2.7.8.-]
K09680	-0.33912	2.86835e-05	-0.26274	0.001054	type II pantothenate kinase [EC:2.7.1.33]
K02455	0.169575	2.88972e-05	0.130995	0.0011	general secretion pathway protein F
K11704	0.286016	2.93242e-05	0.370563	3.1e-08	iron/zinc/manganese/copper transport system substrate-binding protein
K10228	0.566834	2.95796e-05	0.602498	5.57e-06	sorbitol/mannitol transport system permease protein
K07164	-0.31407	2.99951e-05	-0.3001	4.54e-05	uncharacterized protein
K03522	-0.0878	2.99951e-05	-0.08277	5.82e-05	electron transfer flavoprotein alpha subunit
K16322	0.300467	3.00641e-05	0.185997	0.009266	low-affinity inorganic phosphate transporter
K03190	0.258373	3.0436e-05	0.242241	6.54e-05	urease accessory protein
K02817	0.293242	3.09929e-05	0.313938	5.08e-06	PTS system, trehalose-specific IIA component [EC:2.7.1.201]
K05577	-0.32597	3.16312e-05	-0.31853	3.23e-05	NAD(P)H-quinone oxidoreductase subunit 5 [EC:1.6.5.3]
K01896	-0.23094	3.18229e-05	-0.18424	0.000782	medium-chain acyl-CoA synthetase [EC:6.2.1.2]
K10112	0.126795	3.29504e-05	0.099871	0.000939	multiple sugar transport system ATP-binding protein
K02988	-0.10348	3.38357e-05	-0.05328	0.032955	small subunit ribosomal protein S5
K06606	0.190908	3.4635e-05	0.147982	0.001181	2-keto-myo-inositol isomerase [EC:5.3.99.11]
K12373	-0.21703	3.4635e-05	-0.15744	0.002445	hexosaminidase [EC:3.2.1.52]
K03602	0.076137	3.46798e-05	0.061588	0.000694	exodeoxyribonuclease VII small subunit [EC:3.1.11.6]
K07258	0.117294	3.4863e-05	0.091334	0.00112	serine-type D-Ala-D-Ala carboxypeptidase (penicillin-binding protein 5/6) [EC:3.4.16.4]
K03750	0.169732	3.50657e-05	0.075779	0.067028	molybdopterin molybdotransferase [EC:2.10.1.1]
K00856	-0.25046	3.52033e-05	-0.16089	0.007343	adenosine kinase [EC:2.7.1.20]
K00992	-0.31745	3.55607e-05	-0.28857	0.000129	N-acetyl-alpha-D-muramate 1-phosphate uridylyltransferase [EC:2.7.7.99]
K00381	0.227625	3.55607e-05	0.202691	0.000179	sulfite reductase (NADPH) hemoprotein beta-component [EC:1.8.1.2]
K02357	-0.05784	3.55607e-05	-0.03301	0.017668	elongation factor Ts
K00342	-0.18694	3.60419e-05	-0.18799	2.19e-05	NADH-quinone oxidoreductase subunit M [EC:1.6.5.3]
K11209	0.668521	3.62708e-05	0.846305	8.95e-08	GSH-dependent disulfide-bond oxidoreductase [EC:1.8.4.-]
K01060	-0.25378	3.65225e-05	-0.19978	0.001021	cephalosporin-C deacetylase [EC:3.1.1.41]
K10850	0.590105	3.75462e-05	0.66202	2.17e-06	MFS transporter, NNP family, putative nitrate transporter
K15599	0.222129	3.76436e-05	0.163018	0.002295	putative hydroxymethylpyrimidine transport system permease protein
K01042	0.228538	3.81916e-05	0.197308	0.000297	L-seryl-tRNA(Ser) seleniumtransferase [EC:2.9.1.1]
K15554	0.237438	3.84554e-05	0.1853	0.001171	sulfonate transport system permease protein
K13637	0.425293	3.87032e-05	0.282035	0.005881	GntR family transcriptional regulator, uxu operon transcriptional repressor
K06120	0.349319	3.88073e-05	0.452719	4.95e-08	glycerol dehydratase large subunit [EC:4.2.1.30]
K00208	-0.20765	3.88073e-05	-0.20927	2.29e-05	enoyl-[acyl-carrier protein] reductase I [EC:1.3.1.9 1.3.1.10]
K07240	-0.08843	3.88073e-05	-0.08314	7.96e-05	chromate transporter
K03095	0.641281	3.91721e-05	0.85714	1.92e-08	SprT-like protein
K02008	0.184822	3.96872e-05	0.188221	1.9e-05	cobalt/nickel transport system permease protein
K11720	-0.19028	4.01615e-05	-0.23035	3.7e-07	lipopolysaccharide export system permease protein
K10548	0.205626	4.01615e-05	0.208711	2.07e-05	putative multiple sugar transport system ATP-binding protein [EC:3.6.3.17]
K01438	-0.10063	4.01615e-05	-0.09188	0.000135	acetylornithine deacetylase [EC:3.5.1.16]
K03493	0.600259	4.05176e-05	0.67415	2.39e-06	transcriptional antiterminator
K00121	0.157921	4.14525e-05	0.141941	0.000178	S-(hydroxymethyl)glutathione dehydrogenase / alcohol dehydrogenase [EC:1.1.1.284 1.1.1.1]
K13794	0.56727	4.1553e-05	0.428184	0.001832	LysR family transcriptional regulator, regulatory protein for tcuABC
K03294	0.133365	4.16221e-05	0.081659	0.011502	basic amino acid/polyamine antiporter, APA family
K06605	0.327222	4.17397e-05	0.322507	3.67e-05	myo-inositol catabolism protein IolH
K18337	-0.69725	4.41651e-05	-0.24231	0.1719	L-rhamnose 1-dehydrogenase [EC:1.1.1.378 1.1.1.377 1.1.1.173]
K07146	0.610951	4.43071e-05	0.770733	1.43e-07	UPF0176 protein
K14982	0.609269	4.50754e-05	0.756745	2.28e-07	two-component system, OmpR family, sensor histidine kinase CiaH [EC:2.7.13.3]
K10209	0.556601	4.5515e-05	0.561606	2.66e-05	4,4'-diapophytoene desaturase [EC:1.3.8.2]
K10212	-0.63858	4.57423e-05	-0.25374	0.112898	glycosyl-4,4'-diaponeurosporenoate acyltransferase [EC:2.3.1.-]
K01577	0.578311	4.72266e-05	0.681238	9.02e-07	oxalyl-CoA decarboxylase [EC:4.1.1.8]
K13636	0.508886	4.85124e-05	0.349448	0.00489	LysR family transcriptional regulator, D-serine deaminase activator
K00996	-0.13932	5.02855e-05	-0.08532	0.012304	undecaprenyl-phosphate galactose phosphotransferase [EC:2.7.8.6]
K15868	0.595233	5.05483e-05	0.671453	2.8e-06	bile acid-coenzyme A ligase [EC:6.2.1.7]
K12941	0.180504	5.05483e-05	0.130099	0.003223	aminobenzoyl-glutamate utilization protein B
K02913	0.115717	5.06662e-05	0.157132	1.82e-08	large subunit ribosomal protein L33
K18887	0.27078	5.12165e-05	0.391047	2.87e-09	ATP-binding cassette, subfamily B, multidrug efflux pump
K16213	-0.21292	5.17787e-05	-0.13693	0.008642	cellobiose epimerase [EC:5.1.3.11]
K04561	0.683187	5.37827e-05	0.642094	0.000108	nitric oxide reductase subunit B [EC:1.7.2.5]
K07257	-0.5307	5.38344e-05	-0.36746	0.004787	spore coat polysaccharide biosynthesis protein SpsF
K07495	-0.35779	5.39162e-05	-0.12315	0.181429	putative transposase
K02914	0.106774	5.40318e-05	0.127035	8.47e-07	large subunit ribosomal protein L34
K01159	-0.11296	5.4895e-05	-0.19306	4.65e-12	crossover junction endodeoxyribonuclease RuvC [EC:3.1.22.4]
K00693	-0.34909	5.50354e-05	-0.31074	0.000258	glycogen synthase [EC:2.4.1.11]
K07001	-0.14542	5.56612e-05	-0.15659	8.85e-06	NTE family protein
K00529	0.346104	5.60067e-05	0.372851	8.85e-06	3-phenylpropionate/trans-cinnamate dioxygenase ferredoxin reductase component [EC:1.18.1.3]
K06156	0.230379	5.6198e-05	0.150612	0.007886	Gnt-I system low-affinity gluconate transporter
K06168	-0.04638	5.63333e-05	-0.06799	2.2e-09	tRNA-2-methylthio-N6-dimethylallyladenosine synthase [EC:2.8.4.3]
K15633	-0.05101	5.63333e-05	-0.06507	1.52e-07	2,3-bisphosphoglycerate-independent phosphoglycerate mutase [EC:5.4.2.12]
K02874	-0.09866	5.63333e-05	-0.05411	0.027131	large subunit ribosomal protein L14
K00097	-0.14301	5.75017e-05	-0.1554	7.63e-06	4-hydroxythreonine-4-phosphate dehydrogenase [EC:1.1.1.262]
K18785	-0.20193	5.77581e-05	-0.21181	1.6e-05	beta-1,4-mannooligosaccharide/beta-1,4-mannosyl-N-acetylglucosamine phosphorylase [EC:2.4.1.319 2.4.1.320]
K03617	-0.0763	5.87681e-05	-0.12065	1.47e-10	electron transport complex protein RnfA
K00001	0.081865	5.87681e-05	0.063518	0.001656	alcohol dehydrogenase [EC:1.1.1.1]
K00938	0.614009	5.91434e-05	0.862291	8.96e-09	phosphomevalonate kinase [EC:2.7.4.2]
K10824	0.168121	5.91434e-05	0.038668	0.404009	nickel transport system ATP-binding protein [EC:3.6.3.24]
K11527	-0.26862	6.08432e-05	-0.08117	0.253284	two-component system, sensor histidine kinase and response regulator [EC:2.7.13.3]
K00812	-0.13248	6.1044e-05	-0.15821	9.18e-07	aspartate aminotransferase [EC:2.6.1.1]
K05831	-0.31167	6.24592e-05	-0.30522	6.12e-05	LysW-gamma-L-lysine/LysW-L-ornithine carboxypeptidase
K11201	0.431807	6.29342e-05	0.428298	4.9e-05	PTS system, fructose-specific IIA-like component [EC:2.7.1.-]
K01595	0.4347	6.29342e-05	0.319764	0.003001	phosphoenolpyruvate carboxylase [EC:4.1.1.31]
K09807	-0.16531	6.32523e-05	-0.11354	0.005492	uncharacterized protein
K19048	0.413079	6.36784e-05	0.467782	3.48e-06	toxic protein SymE
K19506	0.208496	6.37612e-05	0.273508	8.14e-08	PTS system, fructoselysine/glucoselysine-specific IIA component [EC:2.7.1.-]
K00076	0.173447	6.37612e-05	0.165554	9.91e-05	7-alpha-hydroxysteroid dehydrogenase [EC:1.1.1.159]
K00821	0.112854	6.43189e-05	0.073637	0.008539	acetylornithine/N-succinyldiaminopimelate aminotransferase [EC:2.6.1.11 2.6.1.17]
K16870	-0.36335	6.44295e-05	-0.32325	0.000297	N-acetylglucosaminyl-diphospho-decaprenol L-rhamnosyltransferase [EC:2.4.1.289]
K11737	0.537432	6.44796e-05	0.488673	0.000221	D-serine/D-alanine/glycine transporter
K03753	0.179378	6.44796e-05	0.115953	0.009241	molybdopterin-guanine dinucleotide biosynthesis adapter protein
K00864	0.086478	6.53414e-05	0.037846	0.084583	glycerol kinase [EC:2.7.1.30]
K13889	0.214808	6.62634e-05	0.14997	0.004975	glutathione transport system substrate-binding protein
K00341	-0.15105	6.74638e-05	-0.1947	1.52e-07	NADH-quinone oxidoreductase subunit L [EC:1.6.5.3]
K03526	-0.04897	6.80315e-05	-0.09619	2.46e-14	(E)-4-hydroxy-3-methylbut-2-enyl-diphosphate synthase [EC:1.17.7.1 1.17.7.3]
K03570	-0.046	7.05284e-05	-0.04086	0.000327	rod shape-determining protein MreC
K12264	-0.20931	7.06257e-05	-0.23755	3.84e-06	anaerobic nitric oxide reductase flavorubredoxin
K07132	-0.32226	7.11974e-05	-0.13341	0.106783	ATP-dependent target DNA activator [EC:3.6.1.3]
K07077	0.608685	7.15369e-05	0.626348	2.92e-05	uncharacterized protein
K01182	0.135636	7.17227e-05	0.123814	0.000226	oligo-1,6-glucosidase [EC:3.2.1.10]
K02431	0.172269	7.51817e-05	0.157801	0.000223	L-fucose mutarotase [EC:5.1.3.29]
K06895	0.242917	7.51817e-05	0.132248	0.031138	L-lysine exporter family protein LysE/ArgO
K00857	-0.09307	7.65456e-05	-0.11493	5.63e-07	thymidine kinase [EC:2.7.1.21]
K03530	-0.09143	7.76701e-05	-0.03021	0.212428	DNA-binding protein HU-beta
K00748	-0.18056	7.85132e-05	-0.23364	1.71e-07	lipid-A-disaccharide synthase [EC:2.4.1.182]
K15036	-0.49902	7.87218e-05	-0.18622	0.154451	acetyl-CoA/propionyl-CoA carboxylase [EC:6.4.1.2 6.4.1.3 2.1.3.15]
K19312	-0.49902	7.87218e-05	-0.18622	0.154451	acetyl-CoA/propionyl-CoA carboxylase carboxyl transferase subunit [EC:6.4.1.2 6.4.1.3 2.1.3.15]
K00966	-0.21067	8.00273e-05	-0.14183	0.007326	mannose-1-phosphate guanylyltransferase [EC:2.7.7.13]
K01627	-0.17674	8.08714e-05	-0.21092	1.41e-06	2-dehydro-3-deoxyphosphooctonate aldolase (KDO 8-P synthase) [EC:2.5.1.55]
K05572	-0.30933	8.08714e-05	-0.30537	6.98e-05	NAD(P)H-quinone oxidoreductase subunit 1 [EC:1.6.5.3]
K00011	0.202035	8.09905e-05	0.195778	9.68e-05	aldehyde reductase [EC:1.1.1.21]
K07588	-0.19056	8.13474e-05	-0.20285	1.78e-05	LAO/AO transport system kinase [EC:2.7.-.-]
K05816	0.116048	8.13474e-05	0.073832	0.011475	sn-glycerol 3-phosphate transport system ATP-binding protein [EC:3.6.3.20]
K14188	0.427101	8.16812e-05	0.525357	6.88e-07	D-alanine--poly(phosphoribitol) ligase subunit 2 [EC:6.1.1.13]
K00348	-0.26819	8.20122e-05	-0.26999	5e-05	Na+-transporting NADH:ubiquinone oxidoreductase subunit C [EC:1.6.5.8]
K09972	0.375461	8.20122e-05	0.344651	0.000233	general L-amino acid transport system ATP-binding protein [EC:3.6.3.-]
K03299	0.14663	8.20122e-05	0.097136	0.008478	gluconate:H+ symporter, GntP family
K01786	0.088794	8.20122e-05	0.043415	0.055508
K00383	0.386503	8.28265e-05	0.544707	1.47e-08	glutathione reductase (NADPH) [EC:1.8.1.7]
K03787	-0.1633	8.29192e-05	-0.20729	3.19e-07	5'-nucleotidase [EC:3.1.3.5]
K10831	0.32548	8.30727e-05	0.126231	0.138017	taurine transport system ATP-binding protein [EC:3.6.3.36]
K03783	-0.06741	8.39886e-05	-0.06454	0.000125	purine-nucleoside phosphorylase [EC:2.4.2.1]
K13891	0.231526	8.40393e-05	0.172949	0.003059	glutathione transport system permease protein
K13019	0.307716	8.41421e-05	0.38519	4.71e-07	UDP-GlcNAc3NAcA epimerase [EC:5.1.3.23]
K01839	0.116877	8.44452e-05	0.110058	0.000164	phosphopentomutase [EC:5.4.2.7]
K02527	-0.18212	8.71397e-05	-0.22745	5.24e-07	3-deoxy-D-manno-octulosonic-acid transferase [EC:2.4.99.12 2.4.99.13 2.4.99.14 2.4.99.15]
K02863	-0.06417	8.71397e-05	-0.06139	0.000131	large subunit ribosomal protein L1
K04477	0.108132	8.71397e-05	0.101891	0.000168	putative hydrolase
K05592	-0.07073	8.71397e-05	-0.06653	0.000173	ATP-dependent RNA helicase DeaD [EC:3.6.4.13]
K03088	-0.08121	8.71397e-05	-0.07024	0.000584	RNA polymerase sigma-70 factor, ECF subfamily
K00140	0.38568	8.71397e-05	0.216188	0.027811	malonate-semialdehyde dehydrogenase (acetylating) / methylmalonate-semialdehyde dehydrogenase [EC:1.2.1.18 1.2.1.27]
K08094	0.260131	8.73167e-05	0.238611	0.000252	6-phospho-3-hexuloisomerase [EC:5.3.1.27]
K13002	-0.3438	8.73167e-05	-0.21862	0.011973	glycosyltransferase [EC:2.4.1.-]
K03770	-0.2283	8.79214e-05	-0.23871	2.81e-05	peptidyl-prolyl cis-trans isomerase D [EC:5.2.1.8]
K11635	-0.30746	9.22624e-05	-0.26626	0.000598	putative ABC transport system ATP-binding protein
K06921	-0.22681	9.31849e-05	-0.1248	0.031697	uncharacterized protein
K03439	-0.05104	9.34932e-05	-0.05044	8.12e-05	tRNA (guanine-N7-)-methyltransferase [EC:2.1.1.33]
K18011	-0.43563	9.34932e-05	-0.2416	0.03039	beta-lysine 5,6-aminomutase beta subunit [EC:5.4.3.3]
K16301	0.639167	9.41872e-05	0.709192	9.23e-06	deferrochelatase/peroxidase EfeB [EC:1.11.1.-]
K09162	0.568907	9.41872e-05	0.275513	0.060377	chlorite dismutase [EC:1.13.11.49]
K08223	-0.21438	9.54329e-05	-0.20627	0.000131	MFS transporter, FSR family, fosmidomycin resistance protein
K15521	-0.43257	9.6133e-05	-0.33723	0.002176	D-inositol-3-phosphate glycosyltransferase [EC:2.4.1.250]
K15635	-0.17719	9.6133e-05	-0.10393	0.021697	2,3-bisphosphoglycerate-independent phosphoglycerate mutase [EC:5.4.2.12]
K01305	0.175088	9.66381e-05	0.150463	0.000694	beta-aspartyl-dipeptidase (metallo-type) [EC:3.4.19.-]
K19221	0.097332	9.66381e-05	0.071288	0.003999	cob(I)alamin adenosyltransferase [EC:2.5.1.17]
K02372	0.075813	9.66381e-05	0.050092	0.009424	3-hydroxyacyl-[acyl-carrier-protein] dehydratase [EC:4.2.1.59]
K08776	0.634044	9.93802e-05	0.967381	1.84e-09	puromycin-sensitive aminopeptidase [EC:3.4.11.-]
K05606	-0.18947	9.94828e-05	-0.09407	0.054745	methylmalonyl-CoA/ethylmalonyl-CoA epimerase [EC:5.1.99.1]
K16092	-0.19589	9.95768e-05	-0.2449	6.33e-07	vitamin B12 transporter
K18531	0.653631	9.95768e-05	0.781199	1.91e-06	putative frv operon regulatory protein
K06901	0.112481	0.000101043	0.066856	0.020289	putative MFS transporter, AGZA family, xanthine/uracil permease
K18574	-0.29449	0.000101469	-0.28776	0.000108	Xaa-Xaa-Pro tripeptidyl-peptidase [EC:3.4.14.12]
K07491	0.135121	0.000103261	0.153669	6.22e-06	putative transposase
K11534	0.397336	0.000104234	0.326523	0.001274	DeoR family transcriptional regulator, deoxyribose operon repressor
K13540	0.142247	0.000104331	0.07955	0.030181	precorrin-2 C20-methyltransferase / precorrin-3B C17-methyltransferase [EC:2.1.1.130 2.1.1.131]
K00298	-0.1532	0.000104829	-0.11832	0.002513	N5-(carboxyethyl)ornithine synthase [EC:1.5.1.24]
K18692	0.472047	0.000106307	0.812194	2e-11	ATP-dependent RNA helicase CshB [EC:3.6.4.13]
K00042	0.193486	0.000108316	0.197998	5.12e-05	2-hydroxy-3-oxopropionate reductase [EC:1.1.1.60]
K00556	0.111189	0.000108316	0.100938	0.000353	tRNA (guanosine-2'-O-)-methyltransferase [EC:2.1.1.34]
K10986	0.285707	0.000108316	0.205381	0.005013	PTS system, galactosamine-specific IID component
K07252	-0.74191	0.000108316	-0.35793	0.063865	dolichyldiphosphatase [EC:3.6.1.43]
K14655	-0.74191	0.000108316	-0.35793	0.063865	tRNA pseudouridine32 synthase / 2,5-diamino-6-(5-phospho-D-ribitylamino)-pyrimidin-4(3H)-one deaminase [EC:5.4.99.28]
K10560	0.235342	0.000109087	0.254968	1.84e-05	rhamnose transport system permease protein
K02440	0.190371	0.000109297	0.166815	0.000594	glycerol uptake facilitator protein
K10000	0.563188	0.000109513	0.54398	0.000141	arginine transport system ATP-binding protein [EC:3.6.3.-]
K06191	0.596646	0.000109513	0.553798	0.000262	glutaredoxin-like protein NrdH
K03718	-0.14227	0.000109513	-0.13051	0.000308	Lrp/AsnC family transcriptional regulator, regulator for asnA, asnC and gidA
K02246	0.609133	0.000110387	0.887943	9.42e-09	competence protein ComGD
K09808	-0.17386	0.000110678	-0.19604	8.27e-06	lipoprotein-releasing system permease protein
K00634	-0.22004	0.000112464	-0.17567	0.001889	phosphate butyryltransferase [EC:2.3.1.19]
K07104	0.590546	0.00011284	0.772148	2.47e-07	catechol 2,3-dioxygenase [EC:1.13.11.2]
K03771	-0.20914	0.000113733	-0.24614	3.31e-06	peptidyl-prolyl cis-trans isomerase SurA [EC:5.2.1.8]
K06596	0.638291	0.000114543	0.562695	0.000573	chemosensory pili system protein ChpA (sensor histidine kinase/response regulator)
K01635	0.550072	0.000115115	0.827049	3.83e-09	tagatose 1,6-diphosphate aldolase [EC:4.1.2.40]
K01671	0.550072	0.000115115	0.827049	3.83e-09	sulfofructosephosphate aldolase [EC:4.1.2.57]
K07149	0.102371	0.000115115	0.057712	0.029929	uncharacterized protein
K01153	-0.0892	0.000116047	-0.03274	0.173859	type I restriction enzyme, R subunit [EC:3.1.21.3]
K00347	-0.21367	0.000118062	-0.22967	2.39e-05	Na+-transporting NADH:ubiquinone oxidoreductase subunit B [EC:1.6.5.8]
K01844	-0.44392	0.000118694	-0.29838	0.009168	beta-lysine 5,6-aminomutase alpha subunit [EC:5.4.3.3]
K11382	0.632685	0.000118746	0.503925	0.00201	MFS transporter, OPA family, phosphoglycerate transporter protein
K01756	-0.04734	0.000118968	-0.054	7.19e-06	adenylosuccinate lyase [EC:4.3.2.2]
K17103	-0.12646	0.00012048	-0.06758	0.04059	CDP-diacylglycerol---serine O-phosphatidyltransferase [EC:2.7.8.8]
K02244	0.644248	0.00012063	1.01576	8.79e-10	competence protein ComGB
K03366	0.245952	0.000121078	0.243088	0.000109	meso-butanediol dehydrogenase / (S,S)-butanediol dehydrogenase / diacetyl reductase [EC:1.1.1.- 1.1.1.76 1.1.1.304]
K09007	-0.43429	0.000121656	-0.28887	0.010074	GTP cyclohydrolase IB [EC:3.5.4.16]
K15582	0.115795	0.000124619	0.066607	0.02741	oligopeptide transport system permease protein
K02931	-0.06403	0.000124701	-0.04758	0.004072	large subunit ribosomal protein L5
K02477	-0.07768	0.000126291	-0.07485	0.000172	two-component system, LytTR family, response regulator
K01205	-0.26092	0.000126696	-0.17147	0.01121	alpha-N-acetylglucosaminidase [EC:3.2.1.50]
K05807	-0.20954	0.000126801	-0.24189	6.07e-06	outer membrane protein assembly factor BamD
K00603	-0.22372	0.000126801	-0.16566	0.004255	glutamate formiminotransferase [EC:2.1.2.5]
K13990	-0.22372	0.000126801	-0.16566	0.004255	glutamate formiminotransferase / formiminotetrahydrofolate cyclodeaminase [EC:2.1.2.5 4.3.1.4]
K04516	-0.19065	0.00012841	-0.17922	0.000253	chorismate mutase [EC:5.4.99.5]
K01597	0.588244	0.000128691	0.839425	2.34e-08	diphosphomevalonate decarboxylase [EC:4.1.1.33]
K15519	-0.59064	0.000132674	-0.55084	0.000291	deoxyadenosine/deoxycytidine kinase [EC:2.7.1.76 2.7.1.74]
K13489	0.556669	0.000135389	0.587657	3.82e-05	chemotaxis-related protein WspD
K02030	0.104722	0.00013749	0.072542	0.007761	polar amino acid transport system substrate-binding protein
K19225	0.131671	0.000140139	0.198744	5.11e-09	rhomboid protease GluP [EC:3.4.21.105]
K03346	0.549616	0.000145843	0.881866	7.01e-10	replication initiation and membrane attachment protein
K02029	0.108665	0.000145843	0.08022	0.004696	polar amino acid transport system permease protein
K01277	-0.26567	0.000146407	-0.27973	4.33e-05	dipeptidyl-peptidase III [EC:3.4.14.4]
K09065	-0.27674	0.000147766	-0.26329	0.000238	N-acetylornithine carbamoyltransferase [EC:2.1.3.9]
K01674	0.591572	0.000151857	0.793162	2.1e-07	carbonic anhydrase [EC:4.2.1.1]
K10208	0.453076	0.000151857	0.464103	7.41e-05	4,4'-diapophytoene synthase [EC:2.5.1.96]
K07574	0.109368	0.000151857	0.06868	0.016678	RNA-binding protein
K01278	-0.27513	0.000153829	-0.29341	3.65e-05	dipeptidyl-peptidase 4 [EC:3.4.14.5]
K00249	-0.13088	0.000153935	-0.17197	3.61e-07	acyl-CoA dehydrogenase [EC:1.3.8.7]
K06971	0.276251	0.000153935	0.31665	8.94e-06	uncharacterized protein
K00564	0.104332	0.0001568	0.06953	0.011122	16S rRNA (guanine1207-N2)-methyltransferase [EC:2.1.1.172]
K07224	0.589239	0.000156931	0.746041	9.24e-07	iron uptake system component EfeO
K00842	0.150982	0.00015732	0.092856	0.019443	aminotransferase [EC:2.6.1.-]
K03476	0.287333	0.00015758	0.349452	2.52e-06	L-ascorbate 6-phosphate lactonase [EC:3.1.1.-]
K00046	-0.09746	0.000157819	-0.13036	2.38e-07	gluconate 5-dehydrogenase [EC:1.1.1.69]
K05596	0.444551	0.000161919	0.289615	0.013289	LysR family transcriptional regulator, chromosome initiation inhibitor
K01130	-0.2233	0.000162242	-0.18937	0.001221	arylsulfatase [EC:3.1.6.1]
K02746	0.255983	0.000162401	0.129244	0.058307	PTS system, N-acetylgalactosamine-specific IIC component
K02240	0.57566	0.000163567	0.918968	1.12e-09	competence protein ComFA
K05970	-0.2209	0.000166119	-0.20455	0.000391	sialate O-acetylesterase [EC:3.1.1.53]
K03270	-0.14423	0.000166311	-0.17779	1.97e-06	3-deoxy-D-manno-octulosonate 8-phosphate phosphatase (KDO 8-P phosphatase) [EC:3.1.3.45]
K16045	0.558873	0.000167829	0.913555	4.84e-10	3beta-hydroxy-Delta5-steroid dehydrogenase / steroid Delta-isomerase [EC:1.1.1.145 5.3.3.1]
K02752	0.377065	0.000167829	0.322988	0.001117	PTS system, beta-glucoside (arbutin/salicin/cellobiose)-specific IIB component [EC:2.7.1.-]
K02753	0.377065	0.000167829	0.322988	0.001117	PTS system, beta-glucoside (arbutin/salicin/cellobiose)-specific IIC component
K00899	0.220294	0.000169499	0.293356	3.02e-07	5-methylthioribose kinase [EC:2.7.1.100]
K07056	-0.03806	0.00017031	-0.0473	1.7e-06	16S rRNA (cytidine1402-2'-O)-methyltransferase [EC:2.1.1.198]
K01662	-0.0511	0.000171064	-0.06703	4.47e-07	1-deoxy-D-xylulose-5-phosphate synthase [EC:2.2.1.7]
K02049	0.110761	0.000173739	0.062899	0.033173	NitT/TauT family transport system ATP-binding protein
K00090	0.16071	0.000176384	0.130911	0.00206	glyoxylate/hydroxypyruvate/2-ketogluconate reductase [EC:1.1.1.79 1.1.1.81 1.1.1.215]
K02025	0.132284	0.000179254	0.122253	0.000433	multiple sugar transport system permease protein
K07462	-0.04298	0.000179772	-0.05238	2.9e-06	single-stranded-DNA-specific exonuclease [EC:3.1.-.-]
K02395	-0.14576	0.000179772	-0.0823	0.034666	flagellar protein FlgJ
K05878	0.185508	0.000179969	0.25847	9.25e-08	phosphoenolpyruvate---glycerone phosphotransferase subunit DhaK [EC:2.7.1.121]
K01173	-0.25914	0.000183265	-0.2592	0.000137	endonuclease G, mitochondrial
K11708	-0.19334	0.00018347	-0.22048	1.25e-05	manganese/zinc/iron transport system permease protein
K10711	0.186347	0.00018799	0.141704	0.004168	GntR family transcriptional regulator, frlABCD operon transcriptional regulator
K15827	0.438901	0.00018799	0.177851	0.141856	formate hydrogenlyase subunit 2
K02473	-0.34697	0.000188054	-0.0222	0.855373	UDP-N-acetylglucosamine 4-epimerase [EC:5.1.3.7]
K09013	-0.05443	0.000189236	-0.06479	5.35e-06	Fe-S cluster assembly ATP-binding protein
K01364	-0.45881	0.000193184	-0.25947	0.035245	streptopain [EC:3.4.22.10]
K02067	-0.16911	0.000194468	-0.18732	2.45e-05	phospholipid/cholesterol/gamma-HCH transport system substrate-binding protein
K00179	-0.1762	0.000194468	-0.10856	0.021097	indolepyruvate ferredoxin oxidoreductase, alpha subunit [EC:1.2.7.8]
K12343	-0.34014	0.000194569	-0.24455	0.006854	3-oxo-5-alpha-steroid 4-dehydrogenase 1 [EC:1.3.1.22]
K01137	-0.27185	0.000195529	-0.17699	0.014557	N-acetylglucosamine-6-sulfatase [EC:3.1.6.14]
K00375	0.105522	0.000195529	0.044883	0.121836	GntR family transcriptional regulator / MocR family aminotransferase
K17204	0.353196	0.000195803	0.403058	1.36e-05	erythritol transport system ATP-binding protein
K16012	0.144627	0.000200795	0.092312	0.016882	ATP-binding cassette, subfamily C, bacterial CydC
K00219	0.128485	0.000200992	0.111519	0.0011	2,4-dienoyl-CoA reductase (NADPH2) [EC:1.3.1.34]
K07076	0.138808	0.000203131	0.189134	2.28e-07	uncharacterized protein
K02058	0.112475	0.000203752	0.081033	0.00691	simple sugar transport system substrate-binding protein
K01048	0.11509	0.000205819	0.05305	0.091426	lysophospholipase [EC:3.1.1.5]
K11602	0.662687	0.000206472	1.00751	8.84e-09	manganese transport system permease protein
K09015	-0.09631	0.000208264	-0.11913	2.58e-06	Fe-S cluster assembly protein SufD
K05787	0.119387	0.000208264	0.088853	0.005305	DNA-binding protein HU-alpha
K02237	0.103868	0.00020951	0.058746	0.036244	competence protein ComEA
K06948	0.528029	0.000210311	0.856509	1.12e-09	30S ribosome assembly GTPase
K07784	0.64879	0.000210311	0.72225	2.47e-05	MFS transporter, OPA family, hexose phosphate transport protein UhpT
K11738	0.644612	0.000217368	0.61704	0.000312	L-asparagine permease
K02014	-0.15911	0.000218269	-0.18081	1.72e-05	iron complex outermembrane recepter protein
K10709	0.232296	0.000219016	0.291429	1.99e-06	fructoselysine 3-epimerase [EC:5.1.3.41]
K11784	-0.65777	0.000222455	-0.49689	0.004878	cyclic dehypoxanthinyl futalosine synthase [EC:1.21.98.1]
K13276	-0.80155	0.000222496	-0.06834	0.80539	bacillopeptidase F [EC:3.4.21.-]
K00180	-0.1824	0.00022372	-0.10876	0.027574	indolepyruvate ferredoxin oxidoreductase, beta subunit [EC:1.2.7.8]
K12552	0.100508	0.000226152	0.063349	0.019376	penicillin-binding protein 1 [EC:3.4.-.-]
K12556	0.100508	0.000226152	0.063349	0.019376	penicillin-binding protein 2X
K00867	0.642003	0.000230255	0.914496	7.86e-08	type I pantothenate kinase [EC:2.7.1.33]
K07221	-0.35452	0.000231911	-0.29624	0.001896	phosphate-selective porin OprO and OprP
K15527	-0.59518	0.000234156	-0.37426	0.019936	cysteate synthase [EC:2.5.1.76]
K07461	0.10206	0.000234451	0.084635	0.002072	putative endonuclease
K03427	-0.07854	0.000239459	-0.02564	0.258513	type I restriction enzyme M protein [EC:2.1.1.72]
K07263	-0.18715	0.000243073	-0.21044	2.43e-05	zinc protease [EC:3.4.24.-]
K01486	0.112749	0.000243073	0.074611	0.014329	adenine deaminase [EC:3.5.4.2]
K01749	0.132154	0.000243177	0.103171	0.003818	hydroxymethylbilane synthase [EC:2.5.1.61]
K02022	-0.15526	0.00024601	-0.16127	0.000101	HlyD family secretion protein
K15553	0.116352	0.000248104	0.085301	0.00665	sulfonate transport system substrate-binding protein
K07091	-0.1903	0.000252373	-0.21731	1.88e-05	lipopolysaccharide export system permease protein
K01781	-0.63621	0.000252373	-0.29183	0.098015	mandelate racemase [EC:5.1.2.2]
K03559	-0.17745	0.000260365	-0.17779	0.000191	biopolymer transport protein ExbD
K01961	0.090394	0.00026525	0.095124	8.74e-05	acetyl-CoA carboxylase, biotin carboxylase subunit [EC:6.4.1.2 6.3.4.14]
K06374	-0.15444	0.000267368	-0.0947	0.02488	spore maturation protein B
K01858	-0.27179	0.00026892	-0.25801	0.000432	myo-inositol-1-phosphate synthase [EC:5.5.1.4]
K06155	0.198309	0.00026892	0.129273	0.016678	Gnt-I system high-affinity gluconate transporter
K18991	0.225516	0.00026892	0.139549	0.023484	AraC family transcriptional regulator, activator of mtrCDE
K14065	0.526919	0.000269882	0.543127	0.000127	universal stress protein D
K16210	0.202318	0.000270363	0.132518	0.016205	oligogalacturonide transporter
K08320	0.178865	0.000281824	0.121023	0.013116	(d)CTP diphosphatase [EC:3.6.1.65]
K10710	0.196404	0.000286263	0.214861	4.72e-05	fructoselysine 6-kinase [EC:2.7.1.218]
K03826	0.119582	0.000287625	0.120947	0.000182	putative acetyltransferase [EC:2.3.1.-]
K19228	0.642966	0.000288397	0.783802	5.78e-06	cationic peptide transport system permease protein
K13015	-0.34945	0.0002916	-0.096	0.362844	UDP-N-acetyl-D-glucosamine dehydrogenase [EC:1.1.1.136]
K08717	-0.45269	0.00029181	-0.22398	0.075642	urea transporter
K10213	0.275465	0.000292699	0.157507	0.038348	ribosylpyrimidine nucleosidase [EC:3.2.2.8]
K11779	-0.53422	0.000294396	-0.42644	0.003492	FO synthase [EC:2.5.1.77]
K06148	0.065986	0.000295687	0.060779	0.000711	ATP-binding cassette, subfamily C, bacterial
K01286	0.112619	0.000296187	0.087474	0.004509	D-alanyl-D-alanine carboxypeptidase [EC:3.4.16.4]
K01667	-0.25582	0.000300253	-0.19723	0.004846	tryptophanase [EC:4.1.99.1]
K11782	-0.58762	0.000304994	-0.44606	0.005492	chorismate dehydratase [EC:4.2.1.151]
K00441	-0.30187	0.000304994	-0.13478	0.113734	coenzyme F420 hydrogenase subunit beta [EC:1.12.98.1]
K05829	-0.29867	0.000308332	-0.28504	0.000455	LysW-gamma-L-alpha-aminoadipyl-6-phosphate/LysW-L-glutamyl-5-phosphate reductase [EC:1.2.1.-]
K07671	0.592323	0.000310848	0.897524	2.1e-08	two-component system, OmpR family, response regulator PrrA
K03335	0.167956	0.000310848	0.127173	0.005694	inosose dehydratase [EC:4.2.1.44]
K12111	0.288295	0.000310848	0.190426	0.016292	evolved beta-galactosidase subunit alpha [EC:3.2.1.23]
K17869	0.466875	0.000316758	0.622354	8.15e-07	NADH oxidase (H2O-forming) [EC:1.6.3.4]
K11383	-0.27858	0.000320966	-0.22697	0.003047	two-component system, NtrC family, sensor histidine kinase KinB [EC:2.7.13.3]
K18362	0.465585	0.000321629	0.475837	0.000174	phenylacetyl-CoA:acceptor oxidoreductase 27-kDa subunit
K03103	-0.46258	0.000322261	-0.56358	6.87e-06	multiple inositol-polyphosphate phosphatase / 2,3-bisphosphoglycerate 3-phosphatase [EC:3.1.3.62 3.1.3.80]
K13043	-0.2816	0.000325204	-0.28947	0.000162	N-succinyl-L-ornithine transcarbamylase [EC:2.1.3.11]
K20073	0.549228	0.000326765	0.837676	1.91e-08
K07681	0.57447	0.000327388	0.841947	6.68e-08	two-component system, NarL family, vancomycin resistance sensor histidine kinase VraS [EC:2.7.13.3]
K11617	0.57447	0.000327388	0.841947	6.68e-08	two-component system, NarL family, sensor histidine kinase LiaS [EC:2.7.13.3]
K03773	-0.22175	0.000330321	-0.25018	3.28e-05	FKBP-type peptidyl-prolyl cis-trans isomerase FklB [EC:5.2.1.8]
K01582	0.112749	0.000334006	0.040608	0.217577	lysine decarboxylase [EC:4.1.1.18]
K05929	0.42797	0.000338858	0.343107	0.003665	phosphoethanolamine N-methyltransferase [EC:2.1.1.103]
K01572	-0.08283	0.000339515	-0.09454	2.79e-05	oxaloacetate decarboxylase, beta subunit [EC:4.1.1.3]
K07089	0.112967	0.000339515	0.096671	0.001932	uncharacterized protein
K13312	-0.3099	0.000339515	-0.26492	0.001951	dTDP-4-dehydro-6-deoxy-D-glucose 3-epimerase [EC:5.1.3.27]
K16438	-0.3099	0.000339515	-0.26492	0.001951	5-epimerase [EC:5.1.3.-]
K06924	0.241502	0.000341348	0.266597	5.03e-05	uncharacterized protein
K14441	-0.04564	0.000347413	-0.06917	2.7e-08	ribosomal protein S12 methylthiotransferase [EC:2.8.4.4]
K01760	0.065888	0.000348529	0.017488	0.388037	cystathionine beta-lyase [EC:4.4.1.8]
K04758	0.106195	0.000351119	0.093061	0.001518	ferrous iron transport protein A
K00683	-0.58154	0.000351119	-0.41575	0.009815	glutaminyl-peptide cyclotransferase [EC:2.3.2.5]
K02878	-0.06211	0.00035394	-0.05347	0.001878	large subunit ribosomal protein L16
K13787	-0.18718	0.000357423	-0.23976	2.66e-06	geranylgeranyl diphosphate synthase, type I [EC:2.5.1.1 2.5.1.10 2.5.1.29]
K16020	-0.57042	0.000357423	-0.48324	0.00223	5-deoxy-5-amino-3-dehydroquinate synthase
K00014	0.051277	0.000357423	0.020217	0.17455	shikimate dehydrogenase [EC:1.1.1.25]
K10542	0.150596	0.000358024	0.104886	0.012017	methyl-galactoside transport system ATP-binding protein [EC:3.6.3.17]
K07120	0.121759	0.000364569	0.049043	0.165155	uncharacterized protein
K16963	0.192608	0.000369433	0.286811	5.3e-08	putative amino-acid transport system ATP-binding protein [EC:3.6.3.-]
K07126	-0.13077	0.000371813	-0.15484	1.54e-05	uncharacterized protein
K02657	-0.6366	0.000374117	-0.28137	0.123917	twitching motility two-component system response regulator PilG
K01083	-0.70248	0.000374146	-0.86029	7.71e-06	3-phytase [EC:3.1.3.8]
K02046	0.197012	0.000384674	0.099462	0.075351	sulfate transport system permease protein
K03073	0.06317	0.000385657	0.088044	3.79e-07	preprotein translocase subunit SecE
K11753	-0.0381	0.000385657	-0.05088	1.1e-06	riboflavin kinase / FMN adenylyltransferase [EC:2.7.1.26 2.7.7.2]
K02045	0.185148	0.000385657	0.094439	0.072163	sulfate transport system ATP-binding protein [EC:3.6.3.25]
K00285	0.479496	0.000386678	0.475944	0.000324	D-amino-acid dehydrogenase [EC:1.4.5.1]
K05917	0.576811	0.000391206	0.666989	2.66e-05	sterol 14-demethylase [EC:1.14.13.70]
K03590	-0.13709	0.000391206	-0.1122	0.003345	cell division protein FtsA
K18285	-0.52816	0.000393666	-0.38972	0.00815	aminodeoxyfutalosine synthase [EC:2.5.1.120]
K03483	0.213444	0.0003982	0.307979	1.59e-07	mannitol operon transcriptional antiterminator
K16153	-0.33499	0.000401213	-0.33684	0.000281	glycogen phosphorylase/synthase [EC:2.4.1.1 2.4.1.11]
K19697	-0.04987	0.000406075	-0.07099	2.4e-07	propionate kinase [EC:2.7.2.15]
K18934	0.404859	0.000406207	0.502009	6.71e-06	MFS transporter, DHA2 family, multidrug resistance protein
K01255	0.094857	0.000407048	0.038347	0.167052	leucyl aminopeptidase [EC:3.4.11.1]
K12340	-0.20416	0.000414031	-0.23049	4.31e-05	outer membrane protein
K01571	-0.07723	0.00041622	-0.08145	0.000141	oxaloacetate decarboxylase, alpha subunit [EC:4.1.1.3]
K07085	-0.19542	0.000422206	-0.25276	2.77e-06	putative transport protein
K00965	0.114405	0.000422206	0.096345	0.002653	UDPglucose--hexose-1-phosphate uridylyltransferase [EC:2.7.7.12]
K16371	0.296974	0.000422866	0.035618	0.733453	D-tagatose-1,6-bisphosphate aldolase subunit GatZ/KbaZ
K01232	0.241871	0.000427955	0.099624	0.15966	maltose-6'-phosphate glucosidase [EC:3.2.1.122]
K20035	-0.60725	0.000436155	-0.24481	0.170673	3-(methylthio)propanoyl-CoA dehydrogenase [EC:1.3.8.-]
K05841	-0.53611	0.000437501	-0.17527	0.279377	sterol 3beta-glucosyltransferase [EC:2.4.1.173]
K07507	-0.10084	0.000439816	-0.12668	5.73e-06	putative Mg2+ transporter-C (MgtC) family protein
K15552	0.230691	0.00044528	0.138233	0.034981	taurine transport system permease protein
K00054	0.423092	0.000447026	0.588926	5.13e-07	hydroxymethylglutaryl-CoA reductase [EC:1.1.1.88]
K03080	0.083058	0.000447026	0.031765	0.197424
K10037	0.225556	0.000448375	0.265449	2.27e-05	glutamine transport system permease protein
K02786	0.324032	0.000448375	0.370569	3.8e-05	PTS system, lactose-specific IIA component [EC:2.7.1.207]
K08989	0.521949	0.000450218	0.563758	0.000105	putative membrane protein
K02026	0.128858	0.000451568	0.115673	0.001418	multiple sugar transport system permease protein
K02532	0.528337	0.00045167	0.402928	0.006766	MFS transporter, OHS family, lactose permease
K08479	-0.82019	0.000459287	-0.28536	0.248014	two-component system, OmpR family, clock-associated histidine kinase SasA [EC:2.7.13.3]
K02047	0.192201	0.000462451	0.119593	0.0287	sulfate transport system permease protein
K00020	0.192624	0.000472361	0.184796	0.000645	3-hydroxyisobutyrate dehydrogenase [EC:1.1.1.31]
K11622	0.545827	0.000475617	0.740621	1.07e-06	lia operon protein LiaF
K13799	-0.04309	0.000484599	-0.04657	0.000113	pantoate ligase / CMP/dCMP kinase [EC:6.3.2.1 2.7.4.25]
K15329	0.351055	0.000484599	0.137058	0.189562	trans-AT polyketide synthase, acyltransferase and oxidoreductase domains
K07706	0.331906	0.000484844	0.588492	3.53e-10	two-component system, LytTR family, sensor histidine kinase AgrC [EC:2.7.13.3]
K19507	0.238885	0.000487749	0.279692	2.8e-05	PTS system, fructoselysine/glucoselysine-specific IIB component [EC:2.7.1.-]
K03339	0.123356	0.000490667	0.140549	4.51e-05	6-phospho-5-dehydro-2-deoxy-D-gluconate aldolase [EC:4.1.2.29]
K13598	-0.48781	0.000497356	-0.2825	0.043412	two-component system, NtrC family, nitrogen regulation sensor histidine kinase NtrY [EC:2.7.13.3]
K00984	0.370865	0.000498124	0.359648	0.00059	streptomycin 3"-adenylyltransferase [EC:2.7.7.47]
K02424	0.103785	0.000498124	0.072697	0.013619	cystine transport system substrate-binding protein
K03336	0.208331	0.000513346	0.184307	0.001856	3D-(3,5/4)-trihydroxycyclohexane-1,2-dione acylhydrolase (decyclizing) [EC:3.7.1.22]
K00600	-0.04675	0.000514048	-0.04551	0.000576	glycine hydroxymethyltransferase [EC:2.1.2.1]
K19549	0.588687	0.000518323	0.755752	4.61e-06	bacilysin biosynthesis transaminase BacF [EC:2.6.1.-]
K12585	0.099874	0.000519836	0.082494	0.003689	exosome complex exonuclease DIS3/RRP44 [EC:3.1.13.-]
K03762	0.390244	0.000523022	0.288506	0.009404	MFS transporter, MHS family, proline/betaine transporter
K08307	-0.21086	0.000527337	-0.26573	7.08e-06	membrane-bound lytic murein transglycosylase D [EC:4.2.2.-]
K06201	0.06457	0.000527337	0.045239	0.013981	copper homeostasis protein
K01819	0.114701	0.000527337	0.0745	0.023285	galactose-6-phosphate isomerase [EC:5.3.1.26]
K00372	0.61796	0.000529252	0.808027	3.12e-06	assimilatory nitrate reductase catalytic subunit [EC:1.7.99.-]
K01372	-0.16961	0.000529252	-0.128	0.008054	bleomycin hydrolase [EC:3.4.22.40]
K07277	-0.17589	0.000533205	-0.20489	3.41e-05	outer membrane protein insertion porin family
K00675	0.270021	0.000539216	0.289137	0.00015	N-hydroxyarylamine O-acetyltransferase [EC:2.3.1.118]
K11710	-0.15447	0.000544984	-0.15114	0.000573	manganese/zinc/iron transport system ATP- binding protein
K02221	0.270943	0.000544984	0.212535	0.005944	YggT family protein
K02982	-0.05438	0.000549616	-0.04923	0.001508	small subunit ribosomal protein S3
K03657	0.047185	0.000551046	0.033996	0.011759	DNA helicase II / ATP-dependent DNA helicase PcrA [EC:3.6.4.12]
K00962	-0.04562	0.000566308	-0.05299	3.87e-05	polyribonucleotide nucleotidyltransferase [EC:2.7.7.8]
K10901	-0.64791	0.000566308	-0.24604	0.209097	bloom syndrome protein [EC:3.6.4.12]
K02909	0.0629	0.000574413	0.059935	0.000842	large subunit ribosomal protein L31
K01880	-0.1287	0.000574413	-0.08165	0.028061	glycyl-tRNA synthetase [EC:6.1.1.14]
K18382	0.533303	0.000576125	0.82792	3.93e-08	NAD+-dependent secondary alcohol dehydrogenase Adh1 [EC:1.1.1.-]
K10985	0.266027	0.000580553	0.152481	0.048272	PTS system, galactosamine-specific IIC component
K00021	0.421991	0.000581676	0.595345	5.93e-07	hydroxymethylglutaryl-CoA reductase (NADPH) [EC:1.1.1.34]
K06157	0.175802	0.000582783	0.120212	0.017434	Gnt-II system L-idonate transporter
K15894	-0.25432	0.000587955	-0.08649	0.269932	UDP-N-acetylglucosamine 4,6-dehydratase [EC:4.2.1.115]
K13896	0.146361	0.00058865	0.033771	0.482469	microcin C transport system ATP-binding protein
K01785	-0.04668	0.000594438	-0.04841	0.00027	aldose 1-epimerase [EC:5.1.3.3]
K12113	0.330182	0.000594438	0.244951	0.009869	LacI family transcriptional regulator, ebg operon repressor
K03713	0.552371	0.000601307	0.950252	1.88e-09	MerR family transcriptional regulator, glutamine synthetase repressor
K08173	0.446987	0.000611444	0.517651	4.51e-05	MFS transporter, MHS family, metabolite:H+ symporter
K01163	-0.15002	0.000612114	-0.06152	0.174255	uncharacterized protein
K08192	0.54276	0.000612586	1.0864	4.65e-12	MFS transporter, ACS family, allantoate permease
K04653	0.177357	0.000612975	0.07779	0.14293	hydrogenase expression/formation protein HypC
K18981	-0.28222	0.000620603	-0.25339	0.001849	uronate dehydrogenase [EC:1.1.1.203]
K15586	0.137196	0.000620603	0.084321	0.034796	nickel transport system permease protein
K15551	0.420629	0.000623993	0.258402	0.034976	taurine transport system substrate-binding protein
K01784	-0.03897	0.000625813	-0.03557	0.001532	UDP-glucose 4-epimerase [EC:5.1.3.2]
K00333	-0.1412	0.000626751	-0.20258	4.47e-07	NADH-quinone oxidoreductase subunit D [EC:1.6.5.3]
K05586	-0.33266	0.000628119	-0.29897	0.00185	bidirectional [NiFe] hydrogenase diaphorase subunit [EC:1.6.5.3]
K06167	-0.15316	0.000628999	-0.17736	4.7e-05	phosphoribosyl 1,2-cyclic phosphate phosphodiesterase [EC:3.1.4.55]
K02346	0.065471	0.000634058	0.069301	0.000219	DNA polymerase IV [EC:2.7.7.7]
K03758	0.278475	0.000651532	0.273678	0.000643	arginine:ornithine antiporter / lysine permease
K01216	-0.31657	0.000651532	-0.25386	0.005492	licheninase [EC:3.2.1.73]
K06041	-0.13887	0.000652297	-0.14426	0.000292	arabinose-5-phosphate isomerase [EC:5.3.1.13]
K01284	-0.19878	0.000663974	-0.2571	5.86e-06	peptidyl-dipeptidase Dcp [EC:3.4.15.5]
K10546	0.249245	0.000668484	0.295627	3.33e-05	putative multiple sugar transport system substrate-binding protein
K15373	-0.1659	0.000668484	-0.16332	0.000644	sulfoacetaldehyde reductase [EC:1.1.1.313]
K13639	0.615146	0.00066964	0.694629	8.05e-05	MerR family transcriptional regulator, redox-sensitive transcriptional activator SoxR
K03048	0.46549	0.000671273	0.852112	2.64e-10	DNA-directed RNA polymerase subunit delta
K20113	0.377857	0.000671273	0.598865	2.95e-08	PTS system, galactose-specific IIB component [EC:2.7.1.204]
K00226	-0.04406	0.000671273	-0.04482	0.000408	dihydroorotate dehydrogenase (fumarate) [EC:1.3.98.1]
K15496	0.194825	0.000677321	0.101288	0.079147	molybdate/tungstate transport system permease protein
K01055	0.211705	0.000677926	0.213787	0.000459	3-oxoadipate enol-lactonase [EC:3.1.1.24]
K12240	0.302404	0.000681957	0.421892	1.05e-06	pyochelin synthetase
K07042	-0.04032	0.000684492	-0.04716	4.42e-05	probable rRNA maturation factor
K00656	0.055491	0.000693554	0.051547	0.001376	formate C-acetyltransferase [EC:2.3.1.54]
K02110	0.068633	0.000693952	0.033533	0.101479	F-type H+-transporting ATPase subunit c
K12972	0.14054	0.000695122	0.046457	0.292176	glyoxylate/hydroxypyruvatereductase [EC:1.1.1.79 1.1.1.81]
K00098	0.375464	0.000700641	0.472909	1.12e-05	L-idonate 5-dehydrogenase [EC:1.1.1.264]
K04782	0.49692	0.000700641	0.625619	1.13e-05	isochorismate pyruvate lyase [EC:4.2.99.21]
K11740	0.599092	0.000703312	0.587786	0.000709	bacteriophage N4 adsorption protein B
K00259	-0.14308	0.000703655	-0.10271	0.013765	alanine dehydrogenase [EC:1.4.1.1]
K02082	0.204889	0.000705208	0.180502	0.002472	tagatose-6-phosphate ketose/aldose isomerase [EC:5.-.-.-]
K08384	0.087382	0.000707814	0.082911	0.001094	stage V sporulation protein D (sporulation-specific penicillin-binding protein)
K07707	0.366507	0.000711917	0.647981	1.12e-09	two-component system, LytTR family, response regulator AgrA
K01531	0.190054	0.000711917	0.20025	0.000265	Mg2+-importing ATPase [EC:3.6.3.2]
K07088	0.094535	0.000721839	0.054289	0.052166	uncharacterized protein
K01712	-0.15513	0.000723155	-0.1582	0.000431	urocanate hydratase [EC:4.2.1.49]
K11605	0.644813	0.000732681	0.994057	8.61e-08	manganese/iron transport system permease protein
K00865	0.074758	0.000732681	0.052141	0.017216	glycerate 2-kinase [EC:2.7.1.165]
K18427	-0.3146	0.000732784	-0.25238	0.005964	4-hydroxyphenylacetate decarboxylase large subunit [EC:4.1.1.83]
K02052	0.058119	0.0007333	0.029065	0.094518	putative spermidine/putrescine transport system ATP-binding protein
K11606	0.643604	0.00074867	0.993822	8.61e-08	manganese/iron transport system permease protein
K09607	-0.72094	0.000762528	-0.64296	0.002325	immune inhibitor A [EC:3.4.24.-]
K03856	-0.12456	0.000778306	-0.10478	0.004142	3-deoxy-7-phosphoheptulonate synthase [EC:2.5.1.54]
K02926	-0.04954	0.000778776	-0.04588	0.001573	large subunit ribosomal protein L4
K15923	-0.16204	0.000781483	-0.1045	0.029343	alpha-L-fucosidase 2 [EC:3.2.1.51]
K06180	-0.03234	0.00078465	-0.033	0.000463	23S rRNA pseudouridine1911/1915/1917 synthase [EC:5.4.99.23]
K00332	-0.53822	0.000792811	-0.40591	0.010285	NADH-quinone oxidoreductase subunit C [EC:1.6.5.3]
K07009	0.175073	0.000792833	0.21383	2.53e-05	uncharacterized protein
K01958	-0.15812	0.00081164	-0.17073	0.000214	pyruvate carboxylase [EC:6.4.1.1]
K01026	0.172923	0.000812592	0.154647	0.002369	propionate CoA-transferase [EC:2.8.3.1]
K13632	0.256369	0.000813009	0.311233	2.89e-05	AraC family transcriptional regulator, mar-sox-rob regulon activator
K15996	0.308092	0.000813009	0.304901	0.000733	macrocin O-methyltransferase [EC:2.1.1.101]
K19569	0.308092	0.000813009	0.304901	0.000733	8-demethyl-8-(2,3-dimethoxy-alpha-L-rhamnosyl)tetracenomycin-C 4'-O-methyltransferase [EC:2.1.1.307]
K18331	-0.21643	0.000813009	-0.07853	0.248412	NADP-reducing hydrogenase subunit HndC [EC:1.12.1.3]
K05887	0.145879	0.000814983	0.09882	0.021996	quinate/shikimate dehydrogenase [EC:1.1.1.282]
K19505	0.235518	0.000825497	0.359009	1.57e-07	sigma-54 dependent transcriptional regulator, gfr operon transcriptional activator
K02429	-0.19364	0.000826311	-0.23529	2.92e-05	MFS transporter, FHS family, L-fucose permease
K01993	-0.16336	0.000842381	-0.1944	4.33e-05	HlyD family secretion protein
K01657	0.055859	0.000842824	0.0354	0.033473	anthranilate synthase component I [EC:4.1.3.27]
K02051	0.085721	0.000848096	0.039008	0.137576	NitT/TauT family transport system substrate-binding protein
K00975	0.112046	0.000855502	0.091038	0.005903	glucose-1-phosphate adenylyltransferase [EC:2.7.7.27]
K16704	0.609952	0.000859964	0.833448	2.66e-06	dTDP-4-amino-4,6-dideoxy-D-galactose acyltransferase [EC:2.3.1.210]
[truncated: 5,479 more rows]
